# Supplementary material for: A cross-tissue transcriptome-wide association study reveals GRK4 as a novel susceptibility gene for COPD
Source: Sci Rep. 2024 Nov 18;14:28438. doi: 10.1038/s41598-024-80122-w (PMC11574126; doi:10.1038/s41598-024-80122-w)
Supplement: Supplementary file 2 — Supplementary Material 2 [file 41598_2024_80122_MOESM2_ESM.xlsx]

## Sheet: S0
Catalog
S1	Discovery	The results of UTMOST analyses in cross-tissue
S2		FUSION identified 638 significant genes associated with COPD
S3		FUSION identified 7 genes that were significant in the cross-tissue UTMOST analysis
S4		The results of COJO analysis
S5		MAGMA gene-based test identified 426 significant genes associated with COPD
S6		SMR gene-based test identified 4 significant genes associated with COPD
S7		The results of Bayesian colocalization analysis
S8		The results of Mendelian randomization analysis
S9	Validation	The results of UTMOST analyses in cross-tissue
S10		FUSION identified 980 significant genes associated with COPD
S11		FUSION identified 11 genes that were significant in the cross-tissue UTMOST analysis
S12		The results of COJO analysis
S13		MAGMA gene-based test identified 279 significant genes associated with COPD
S14		SMR gene-based test identified 4 significant genes associated with COPD
S15		The results of Bayesian colocalization analysis
S16		The results of Mendelian randomization analysis
S17		The results of GeneMINIA analysis

## Sheet: S1
S1:The results of UTMOST analyses in cross-tissue(Discovery)
ENSE	gene	test_score	p_value	gene_name	seqnames	start	end	width	strand	source	type	gene_biotype	p_fdr
ENSG00000002549	ENSG00000002549.12	3.82898	0.0269704	LAP3	4	17577198	17607972	30775	+	ensembl_havana	gene	protein_coding	0.380062
ENSG00000021826	ENSG00000021826.14	2.93453	0.0374813	CPS1	2	210477682	210679107	201426	+	ensembl_havana	gene	protein_coding	0.435793
ENSG00000028116	ENSG00000028116.16	3.11552	0.0319007	VRK2	2	57907629	58159920	252292	+	ensembl_havana	gene	protein_coding	0.416325
ENSG00000032389	ENSG00000032389.12	3.61577	0.0386952	EIPR1	2	3188925	3377830	188906	-	ensembl_havana	gene	protein_coding	0.435793
ENSG00000047365	ENSG00000047365.11	3.96502	0.0188977	ARAP2	4	35948221	36244514	296294	-	ensembl_havana	gene	protein_coding	0.341473
ENSG00000059691	ENSG00000059691.11	5.55034	0.00173284	GATB	4	151670504	151761007	90504	-	ensembl_havana	gene	protein_coding	0.144404
ENSG00000068078	ENSG00000068078.17	3.80218	0.0235077	FGFR3	4	1793293	1808872	15580	+	ensembl_havana	gene	protein_coding	0.368091
ENSG00000070190	ENSG00000070190.12	3.71335	0.0177897	DAPP1	4	99816827	99870190	53364	+	ensembl_havana	gene	protein_coding	0.331898
ENSG00000071054	ENSG00000071054.16	6.35604	0.00194362	MAP4K4	2	101696850	101894690	197841	+	ensembl_havana	gene	protein_coding	0.155076
ENSG00000071082	ENSG00000071082.10	5.44177	0.00347222	RPL31	2	101002229	101024032	21804	+	ensembl_havana	gene	protein_coding	0.186031
ENSG00000072135	ENSG00000072135.12	2.80385	0.0225315	PTPN18	2	130356045	130375405	19361	+	ensembl_havana	gene	protein_coding	0.364194
ENSG00000072163	ENSG00000072163.19	2.41969	0.0482795	LIMS2	2	127638381	127681786	43406	-	ensembl_havana	gene	protein_coding	0.457193
ENSG00000073146	ENSG00000073146.15	3.03802	0.0244012	MOV10L1	22	50090006	50161690	71685	+	ensembl_havana	gene	protein_coding	0.368091
ENSG00000073150	ENSG00000073150.13	2.70903	0.0396342	PANX2	22	50170731	50180295	9565	+	ensembl_havana	gene	protein_coding	0.435793
ENSG00000074211	ENSG00000074211.13	3.45963	0.040424	PPP2R2C	4	6320578	6563600	243023	-	ensembl_havana	gene	protein_coding	0.438513
ENSG00000076003	ENSG00000076003.4	3.35723	0.0242394	MCM6	2	135839626	135876443	36818	-	ensembl_havana	gene	protein_coding	0.368091
ENSG00000077380	ENSG00000077380.15	2.8827	0.0393105	DYNC1I2	2	171687409	171750158	62750	+	ensembl_havana	gene	protein_coding	0.435793
ENSG00000079156	ENSG00000079156.16	3.85992	0.0251348	OSBPL6	2	178194481	178402893	208413	+	ensembl_havana	gene	protein_coding	0.370887
ENSG00000082258	ENSG00000082258.12	3.17524	0.00985515	CCNT2	2	134918235	134959342	41108	+	ensembl_havana	gene	protein_coding	0.248366
ENSG00000082898	ENSG00000082898.16	3.55889	0.045244	XPO1	2	61476032	61538741	62710	-	ensembl_havana	gene	protein_coding	0.446614
ENSG00000084734	ENSG00000084734.8	3.0838	0.0468865	GCKR	2	27496839	27523684	26846	+	ensembl_havana	gene	protein_coding	0.451234
ENSG00000084774	ENSG00000084774.13	4.38903	0.00588582	CAD	2	27217369	27243943	26575	+	ensembl_havana	gene	protein_coding	0.217699
ENSG00000087274	ENSG00000087274.16	3.73359	0.0366309	ADD1	4	2843844	2930076	86233	+	ensembl_havana	gene	protein_coding	0.430614
ENSG00000100029	ENSG00000100029.17	4.05622	0.0134555	PES1	22	30576625	30607083	30459	-	ensembl_havana	gene	protein_coding	0.288331
ENSG00000100142	ENSG00000100142.14	4.60553	0.00895764	POLR2F	22	37952607	38041915	89309	+	ensembl_havana	gene	protein_coding	0.243715
ENSG00000100147	ENSG00000100147.13	4.95699	0.00353721	CCDC134	22	41800679	41832164	31486	+	ensembl_havana	gene	protein_coding	0.186824
ENSG00000100156	ENSG00000100156.10	3.17775	0.0360789	SLC16A8	22	38078134	38084184	6051	-	ensembl_havana	gene	protein_coding	0.426917
ENSG00000100167	ENSG00000100167.19	6.07694	0.00270391	SEPTIN3	22	41969443	41998221	28779	+	ensembl_havana	gene	protein_coding	0.168995
ENSG00000100197	ENSG00000100197.20	3.14154	0.0131649	CYP2D6	22	42126499	42130865	4367	-	ensembl_havana	gene	protein_coding	0.285367
ENSG00000100207	ENSG00000100207.18	4.83038	0.00973558	TCF20	22	42160013	42343616	183604	-	ensembl_havana	gene	protein_coding	0.248366
ENSG00000100342	ENSG00000100342.20	3.64144	0.028206	APOL1	22	36253071	36267530	14460	+	ensembl_havana	gene	protein_coding	0.383233
ENSG00000100351	ENSG00000100351.16	9.50665	7.78282e-05	GRAP2	22	39901084	39973721	72638	+	ensembl_havana	gene	protein_coding	0.0236161
ENSG00000100353	ENSG00000100353.17	4.21392	0.0225309	EIF3D	22	36510855	36529184	18330	-	ensembl_havana	gene	protein_coding	0.364194
ENSG00000100354	ENSG00000100354.20	5.54205	0.00265595	TNRC6B	22	40044817	40335808	290992	+	ensembl_havana	gene	protein_coding	0.16881
ENSG00000100372	ENSG00000100372.14	4.57874	0.00683252	SLC25A17	22	40769630	40819399	49770	-	ensembl_havana	gene	protein_coding	0.229087
ENSG00000100380	ENSG00000100380.13	6.9256	0.000434086	ST13	22	40824535	40856639	32105	-	ensembl_havana	gene	protein_coding	0.0707749
ENSG00000100393	ENSG00000100393.12	5.42023	0.00318073	EP300	22	41092592	41180077	87486	+	ensembl_havana	gene	protein_coding	0.183504
ENSG00000100395	ENSG00000100395.14	3.11643	0.0233482	L3MBTL2	22	41205282	41231271	25990	+	ensembl_havana	gene	protein_coding	0.368091
ENSG00000101489	ENSG00000101489.19	3.17482	0.0371146	CELF4	18	37243040	37565827	322788	-	ensembl_havana	gene	protein_coding	0.434936
ENSG00000101557	ENSG00000101557.14	3.80038	0.0413374	USP14	18	158383	214629	56247	+	ensembl_havana	gene	protein_coding	0.440644
ENSG00000109158	ENSG00000109158.10	42.0642	0.00330648	GABRA4	4	46918900	46993581	74682	-	ensembl_havana	gene	protein_coding	0.186031
ENSG00000109171	ENSG00000109171.14	4.3415	0.0122086	SLAIN2	4	48341529	48426201	84673	+	ensembl_havana	gene	protein_coding	0.278111
ENSG00000109189	ENSG00000109189.12	3.82971	0.0279491	USP46	4	52590960	52659301	68342	-	ensembl_havana	gene	protein_coding	0.381125
ENSG00000109208	ENSG00000109208.4	2.44399	0.0381121	SMR3A	4	70360760	70367158	6399	+	ensembl_havana	gene	protein_coding	0.435793
ENSG00000109332	ENSG00000109332.19	4.10897	0.00708694	UBE2D3	4	102794383	102868896	74514	-	ensembl_havana	gene	protein_coding	0.231157
ENSG00000109381	ENSG00000109381.19	4.08136	0.0439055	ELF2	4	139028112	139177218	149107	-	ensembl_havana	gene	protein_coding	0.445902
ENSG00000109436	ENSG00000109436.7	4.83699	0.0136434	TBC1D9	4	140620782	140756385	135604	-	ensembl_havana	gene	protein_coding	0.289056
ENSG00000109475	ENSG00000109475.16	4.59303	0.00845406	RPL34	4	108620569	108630412	9844	+	ensembl_havana	gene	protein_coding	0.243715
ENSG00000109501	ENSG00000109501.13	4.2408	0.0173205	WFS1	4	6269849	6303265	33417	+	ensembl_havana	gene	protein_coding	0.327917
ENSG00000109519	ENSG00000109519.12	2.89588	0.0397088	GRPEL1	4	7058671	7068085	9415	-	ensembl_havana	gene	protein_coding	0.435793
ENSG00000109686	ENSG00000109686.17	3.79525	0.0223842	SH3D19	4	151102751	151325605	222855	-	ensembl_havana	gene	protein_coding	0.364194
ENSG00000109705	ENSG00000109705.7	3.21999	0.0344148	NKX3-2	4	13540830	13544508	3679	-	ensembl_havana	gene	protein_coding	0.423484
ENSG00000109736	ENSG00000109736.14	8.66358	0.000145274	MFSD10	4	2930561	2934834	4274	-	ensembl_havana	gene	protein_coding	0.0340485
ENSG00000109758	ENSG00000109758.8	2.68948	0.0307601	HGFAC	4	3441968	3449486	7519	+	ensembl_havana	gene	protein_coding	0.407599
ENSG00000115155	ENSG00000115155.16	4.82939	0.00825738	OTOF	2	26457203	26558756	101554	-	ensembl_havana	gene	protein_coding	0.243715
ENSG00000115216	ENSG00000115216.13	2.1873	0.0430787	NRBP1	2	27427790	27442259	14470	+	ensembl_havana	gene	protein_coding	0.443805
ENSG00000115234	ENSG00000115234.10	4.23647	0.0274991	SNX17	2	27370496	27377535	7040	+	ensembl_havana	gene	protein_coding	0.380448
ENSG00000115241	ENSG00000115241.10	2.66281	0.0332012	PPM1G	2	27381195	27409591	28397	-	ensembl_havana	gene	protein_coding	0.421236
ENSG00000115295	ENSG00000115295.19	6.44972	0.00208657	CLIP4	2	29097705	29199777	102073	+	ensembl_havana	gene	protein_coding	0.156493
ENSG00000115307	ENSG00000115307.16	3.86306	0.0241425	AUP1	2	74526645	74529760	3116	-	ensembl_havana	gene	protein_coding	0.368091
ENSG00000115365	ENSG00000115365.11	3.75797	0.0182208	LANCL1	2	210427131	210477652	50522	-	ensembl_havana	gene	protein_coding	0.337057
ENSG00000115392	ENSG00000115392.11	2.95384	0.0445496	FANCL	2	58159243	58241410	82168	-	ensembl_havana	gene	protein_coding	0.446614
ENSG00000115526	ENSG00000115526.10	5.49299	0.00483539	CHST10	2	100391860	100417668	25809	-	ensembl_havana	gene	protein_coding	0.203054
ENSG00000115540	ENSG00000115540.14	6.82377	0.00155837	MOB4	2	197515571	197553699	38129	+	ensembl_havana	gene	protein_coding	0.135904
ENSG00000115561	ENSG00000115561.15	3.31408	0.0212632	CHMP3	2	86503430	86563479	60050	-	ensembl_havana	gene	protein_coding	0.359175
ENSG00000115604	ENSG00000115604.10	4.11649	0.00934131	IL18R1	2	102311529	102398777	87249	+	ensembl_havana	gene	protein_coding	0.244964
ENSG00000115641	ENSG00000115641.18	5.1012	0.00684208	FHL2	2	105357712	105438513	80802	-	ensembl_havana	gene	protein_coding	0.229087
ENSG00000115648	ENSG00000115648.13	4.92477	0.010196	MLPH	2	237485428	237555322	69895	+	ensembl_havana	gene	protein_coding	0.253211
ENSG00000115694	ENSG00000115694.14	4.69457	0.00900978	STK25	2	241492670	241509730	17061	-	ensembl_havana	gene	protein_coding	0.243715
ENSG00000115966	ENSG00000115966.16	4.65655	0.0190395	ATF2	2	175072250	175168382	96133	-	ensembl_havana	gene	protein_coding	0.341473
ENSG00000116062	ENSG00000116062.14	4.81655	0.00258646	MSH6	2	47695530	47810063	114534	+	ensembl_havana	gene	protein_coding	0.16881
ENSG00000118004	ENSG00000118004.17	5.81788	0.00146658	COLEC11	2	3594832	3644644	49813	+	ensembl_havana	gene	protein_coding	0.134139
ENSG00000119771	ENSG00000119771.14	4.49561	0.0118738	KLHL29	2	23385179	23708611	323433	+	ensembl_havana	gene	protein_coding	0.278111
ENSG00000119777	ENSG00000119777.18	5.51474	0.0070898	TMEM214	2	27032910	27041694	8785	+	ensembl_havana	gene	protein_coding	0.231157
ENSG00000119778	ENSG00000119778.14	4.22561	0.0151092	ATAD2B	2	23748664	23927123	178460	-	ensembl_havana	gene	protein_coding	0.304621
ENSG00000120251	ENSG00000120251.18	3.43712	0.0273892	GRIA2	4	157204182	157387146	182965	+	ensembl_havana	gene	protein_coding	0.380405
ENSG00000123609	ENSG00000123609.10	72.1072	0.0145654	NMI	2	151270470	151289894	19425	-	ensembl_havana	gene	protein_coding	0.300112
ENSG00000123933	ENSG00000123933.16	3.07308	0.0489653	MXD4	4	2247432	2262109	14678	-	ensembl_havana	gene	protein_coding	0.461841
ENSG00000124406	ENSG00000124406.16	5.91348	0.00160884	ATP8A1	4	42408373	42657121	248749	-	ensembl_havana	gene	protein_coding	0.137117
ENSG00000125386	ENSG00000125386.15	51.4494	0.0344253	FAM193A	4	2536647	2732573	195927	+	ensembl_havana	gene	protein_coding	0.423484
ENSG00000125388	ENSG00000125388.19	9.93579	1.41845e-05	GRK4	4	2963571	3040760	77190	+	ensembl_havana	gene	protein_coding	0.00961134
ENSG00000125551	ENSG00000125551.18	1.89115	0.0426286	PLGLB2	2	87748087	87759476	11390	+	ensembl_havana	gene	protein_coding	0.443805
ENSG00000125571	ENSG00000125571.9	3.7226	0.0216355	IL37	2	112911165	112918882	7718	+	ensembl_havana	gene	protein_coding	0.361948
ENSG00000125611	ENSG00000125611.15	5.00935	0.00347258	CHCHD5	2	112584240	112589275	5036	+	ensembl_havana	gene	protein_coding	0.186031
ENSG00000125637	ENSG00000125637.15	1.7212	0.0415988	PSD4	2	113157325	113209396	52072	+	ensembl_havana	gene	protein_coding	0.441913
ENSG00000128699	ENSG00000128699.13	1.73917	0.0409279	ORMDL1	2	189770267	189784364	14098	-	ensembl_havana	gene	protein_coding	0.438513
ENSG00000128709	ENSG00000128709.12	3.15434	0.046141	HOXD9	2	176122719	176124937	2219	+	ensembl_havana	gene	protein_coding	0.450595
ENSG00000128710	ENSG00000128710.5	3.02403	0.0492968	HOXD10	2	176108790	176119937	11148	+	ensembl_havana	gene	protein_coding	0.462157
ENSG00000132405	ENSG00000132405.18	3.66616	0.0383545	TBC1D14	4	6909242	7033118	123877	+	ensembl_havana	gene	protein_coding	0.435793
ENSG00000132464	ENSG00000132464.11	3.43808	0.0393568	ENAM	4	70628744	70646824	18081	+	ensembl_havana	gene	protein_coding	0.435793
ENSG00000133454	ENSG00000133454.15	7.68719	0.00061063	MYO18B	22	25742144	26031045	288902	+	ensembl_havana	gene	protein_coding	0.0817808
ENSG00000134321	ENSG00000134321.11	3.12944	0.0464067	RSAD2	2	6865557	6898239	32683	+	ensembl_havana	gene	protein_coding	0.45066
ENSG00000135972	ENSG00000135972.8	3.66995	0.00902045	MRPS9	2	105038069	105099960	61892	+	ensembl_havana	gene	protein_coding	0.243715
ENSG00000137460	ENSG00000137460.8	3.15896	0.043637	FHDC1	4	152936323	152979671	43349	+	ensembl_havana	gene	protein_coding	0.445902
ENSG00000138002	ENSG00000138002.14	5.20733	0.00624901	IFT172	2	27444377	27489805	45429	-	ensembl_havana	gene	protein_coding	0.223179
ENSG00000138074	ENSG00000138074.14	3.97758	0.00993462	SLC5A6	2	27199587	27212958	13372	-	ensembl_havana	gene	protein_coding	0.248366
ENSG00000138085	ENSG00000138085.16	3.03459	0.0120557	ATRAID	2	27212041	27217178	5138	+	ensembl_havana	gene	protein_coding	0.278111
ENSG00000138092	ENSG00000138092.10	4.27296	0.0107882	CENPO	2	24793136	24822376	29241	+	ensembl_havana	gene	protein_coding	0.263192
ENSG00000138381	ENSG00000138381.9	2.43827	0.035998	ASNSD1	2	189661385	189670831	9447	+	ensembl_havana	gene	protein_coding	0.426917
ENSG00000138669	ENSG00000138669.9	4.84992	0.0330402	PRKG2	4	81087370	81215222	127853	-	ensembl_havana	gene	protein_coding	0.421236
ENSG00000138684	ENSG00000138684.7	-2.26722	0.0233767	IL21	4	122610108	122621066	10959	-	ensembl_havana	gene	protein_coding	0.368091
ENSG00000138755	ENSG00000138755.5	3.9502	0.0223533	CXCL9	4	76001275	76007509	6235	-	ensembl_havana	gene	protein_coding	0.364194
ENSG00000138767	ENSG00000138767.12	2.8485	0.0335203	CNOT6L	4	77713387	77819615	106229	-	ensembl_havana	gene	protein_coding	0.423236
ENSG00000138777	ENSG00000138777.19	13.9393	2.9256e-07	PPA2	4	105369077	105474067	104991	-	ensembl_havana	gene	protein_coding	0.0010971
ENSG00000138778	ENSG00000138778.11	7.72812	0.000205613	CENPE	4	103105349	103198445	93097	-	ensembl_havana	gene	protein_coding	0.0453558
ENSG00000138867	ENSG00000138867.16	3.12915	0.043511	GUCD1	22	24540423	24555935	15513	-	ensembl_havana	gene	protein_coding	0.445902
ENSG00000141469	ENSG00000141469.16	3.63656	0.0360429	SLC14A1	18	45687025	45752520	65496	+	ensembl_havana	gene	protein_coding	0.426917
ENSG00000142731	ENSG00000142731.10	3.94283	0.0437227	PLK4	4	127880893	127899224	18332	+	ensembl_havana	gene	protein_coding	0.445902
ENSG00000144161	ENSG00000144161.12	2.96908	0.0238246	ZC3H8	2	112211529	112255136	43608	-	ensembl_havana	gene	protein_coding	0.368091
ENSG00000144218	ENSG00000144218.18	4.41959	0.0113651	AFF3	2	99545419	100192428	647010	-	ensembl_havana	gene	protein_coding	0.271459
ENSG00000144227	ENSG00000144227.4	3.84393	0.0232695	NXPH2	2	138669157	138780390	111234	-	ensembl_havana	gene	protein_coding	0.368091
ENSG00000144331	ENSG00000144331.18	5.42888	0.00424696	ZNF385B	2	179441982	179861612	419631	-	ensembl_havana	gene	protein_coding	0.199076
ENSG00000144395	ENSG00000144395.17	4.2583	0.0124117	CCDC150	2	196639554	196763490	123937	+	ensembl_havana	gene	protein_coding	0.278111
ENSG00000144410	ENSG00000144410.4	4.38451	0.0118149	CPO	2	206939518	206969474	29957	+	ensembl_havana	gene	protein_coding	0.278111
ENSG00000144468	ENSG00000144468.16	4.29844	0.018246	RHBDD1	2	226835581	226999215	163635	+	ensembl_havana	gene	protein_coding	0.337057
ENSG00000145147	ENSG00000145147.19	7.31893	0.000431283	SLIT2	4	20251905	20620561	368657	+	ensembl_havana	gene	protein_coding	0.0707749
ENSG00000145242	ENSG00000145242.13	4.83627	0.00838593	EPHA5	4	65319563	65670495	350933	-	ensembl_havana	gene	protein_coding	0.243715
ENSG00000145246	ENSG00000145246.13	4.09367	0.0122772	ATP10D	4	47485275	47593486	108212	+	ensembl_havana	gene	protein_coding	0.278111
ENSG00000145284	ENSG00000145284.11	8.75852	8.18692e-05	SCD5	4	82629539	82798796	169258	-	ensembl_havana	gene	protein_coding	0.0236161
ENSG00000145293	ENSG00000145293.15	4.91914	0.00799892	ENOPH1	4	82430590	82461177	30588	+	ensembl_havana	gene	protein_coding	0.240142
ENSG00000145309	ENSG00000145309.5	4.50537	0.00950135	CABS1	4	70334981	70337116	2136	+	ensembl_havana	gene	protein_coding	0.247431
ENSG00000145354	ENSG00000145354.9	3.91516	0.00516242	CISD2	4	102868974	102892807	23834	+	ensembl_havana	gene	protein_coding	0.205948
ENSG00000145391	ENSG00000145391.13	5.14616	0.00565923	SETD7	4	139495941	139606699	110759	-	ensembl_havana	gene	protein_coding	0.217699
ENSG00000145425	ENSG00000145425.9	3.28882	0.040081	RPS3A	4	151099624	151104642	5019	+	ensembl_havana	gene	protein_coding	0.436929
ENSG00000146205	ENSG00000146205.13	2.27451	0.0413618	ANO7	2	241188509	241225976	37468	+	ensembl_havana	gene	protein_coding	0.440644
ENSG00000150471	ENSG00000150471.16	3.02653	0.039594	ADGRL3	4	61200326	62078335	878010	+	havana	gene	protein_coding	0.435793
ENSG00000150540	ENSG00000150540.13	4.07358	0.0171866	HNMT	2	137964020	138016364	52345	+	ensembl_havana	gene	protein_coding	0.327156
ENSG00000150722	ENSG00000150722.10	4.07568	0.00906066	PPP1R1C	2	181954241	182131398	177158	+	ensembl_havana	gene	protein_coding	0.243715
ENSG00000151012	ENSG00000151012.13	3.4621	0.0380009	SLC7A11	4	138164097	138242349	78253	-	ensembl_havana	gene	protein_coding	0.435793
ENSG00000151360	ENSG00000151360.9	3.0052	0.0324859	ALLC	2	3658200	3702671	44472	+	ensembl_havana	gene	protein_coding	0.416325
ENSG00000151611	ENSG00000151611.13	4.40505	0.0147952	MMAA	4	145599042	145660033	60992	+	ensembl_havana	gene	protein_coding	0.301534
ENSG00000152214	ENSG00000152214.12	6.71465	0.00102471	RIT2	18	42743227	43115691	372465	-	ensembl_havana	gene	protein_coding	0.10979
ENSG00000152284	ENSG00000152284.4	5.43694	0.00380043	TCF7L1	2	85133392	85310387	176996	+	ensembl_havana	gene	protein_coding	0.192589
ENSG00000152953	ENSG00000152953.12	3.80857	0.0245394	STK32B	4	5051480	5500994	449515	+	ensembl_havana	gene	protein_coding	0.368091
ENSG00000152990	ENSG00000152990.13	3.77025	0.0480458	ADGRA3	4	22345071	22516066	170996	-	ensembl_havana	gene	protein_coding	0.457193
ENSG00000153012	ENSG00000153012.11	5.09147	0.00719392	LGI2	4	24998847	25030946	32100	-	ensembl_havana	gene	protein_coding	0.231157
ENSG00000153147	ENSG00000153147.5	8.2846	0.000407882	SMARCA5	4	143513702	143557486	43785	+	ensembl_havana	gene	protein_coding	0.0707749
ENSG00000153165	ENSG00000153165.18	5.94352	0.00243366	RGPD3	2	106391290	106468413	77124	-	ensembl_havana	gene	protein_coding	0.16881
ENSG00000153827	ENSG00000153827.13	3.37722	0.0344202	TRIP12	2	229763837	229923239	159403	-	ensembl_havana	gene	protein_coding	0.423484
ENSG00000154447	ENSG00000154447.14	4.37348	0.0155463	SH3RF1	4	169094259	169270956	176698	-	ensembl_havana	gene	protein_coding	0.305979
ENSG00000154518	ENSG00000154518.9	1.76096	0.0425798	ATP5MC3	2	175176258	175181710	5453	-	ensembl_havana	gene	protein_coding	0.443805
ENSG00000155636	ENSG00000155636.14	4.20649	0.0107807	RBM45	2	178112424	178139011	26588	+	ensembl_havana	gene	protein_coding	0.263192
ENSG00000155657	ENSG00000155657.26	3.53503	0.0396223	TTN	2	178525989	178830802	304814	-	ensembl_havana	gene	protein_coding	0.435793
ENSG00000156269	ENSG00000156269.4	3.27226	0.0277944	NAA11	4	79225694	79326061	100368	-	ensembl_havana	gene	protein_coding	0.380448
ENSG00000158435	ENSG00000158435.7	3.4564	0.0463951	CNOT11	2	101252886	101270316	17431	+	ensembl_havana	gene	protein_coding	0.45066
ENSG00000159958	ENSG00000159958.6	3.24415	0.0325288	TNFRSF13C	22	41922032	41926806	4775	-	ensembl_havana	gene	protein_coding	0.416325
ENSG00000162881	ENSG00000162881.6	4.2116	0.0129443	OXER1	2	42762499	42764135	1637	-	ensembl_havana	gene	protein_coding	0.282216
ENSG00000163012	ENSG00000163012.3	3.60168	0.0189728	ZSWIM2	2	186827475	186849208	21734	-	ensembl_havana	gene	protein_coding	0.341473
ENSG00000163017	ENSG00000163017.13	3.31367	0.0408382	ACTG2	2	73892314	73919865	27552	+	ensembl_havana	gene	protein_coding	0.438513
ENSG00000163029	ENSG00000163029.15	5.90959	0.00966451	SMC6	2	17663812	17800242	136431	-	ensembl_havana	gene	protein_coding	0.248366
ENSG00000163121	ENSG00000163121.9	4.48121	0.0290643	NEURL3	2	96497646	96508109	10464	-	ensembl_havana	gene	protein_coding	0.39086
ENSG00000163145	ENSG00000163145.12	4.49962	0.00987445	C1QTNF7	4	15339818	15446167	106350	+	ensembl_havana	gene	protein_coding	0.248366
ENSG00000163219	ENSG00000163219.11	2.92469	0.0450274	ARHGAP25	2	68679601	68826833	147233	+	ensembl_havana	gene	protein_coding	0.446614
ENSG00000163281	ENSG00000163281.11	3.18799	0.0142447	GNPDA2	4	44682200	44726588	44389	-	ensembl_havana	gene	protein_coding	0.296765
ENSG00000163285	ENSG00000163285.7	3.40666	0.0272772	GABRG1	4	46035769	46124054	88286	-	ensembl_havana	gene	protein_coding	0.380258
ENSG00000163288	ENSG00000163288.13	9.09781	8.0834e-05	GABRB1	4	46993723	47426447	432725	+	ensembl_havana	gene	protein_coding	0.0236161
ENSG00000163291	ENSG00000163291.14	4.19953	0.0158668	PAQR3	4	78887127	78939438	52312	-	ensembl_havana	gene	protein_coding	0.308293
ENSG00000163297	ENSG00000163297.16	4.37939	0.0126217	ANTXR2	4	79901146	80125454	224309	-	ensembl_havana	gene	protein_coding	0.278111
ENSG00000163492	ENSG00000163492.14	4.97227	0.00808199	CCDC141	2	178829757	179050137	220381	-	havana	gene	protein_coding	0.240536
ENSG00000163793	ENSG00000163793.12	6.24636	0.00203424	DNAJC5G	2	27275433	27281499	6067	+	ensembl_havana	gene	protein_coding	0.156493
ENSG00000163794	ENSG00000163794.6	3.95139	0.0243226	UCN	2	27307400	27308445	1046	-	ensembl_havana	gene	protein_coding	0.368091
ENSG00000163795	ENSG00000163795.13	3.74333	0.0174248	ZNF513	2	27377235	27380790	3556	-	ensembl_havana	gene	protein_coding	0.327917
ENSG00000163982	ENSG00000163982.5	7.69417	0.00057297	OTOP1	4	4188726	4226929	38204	-	ensembl_havana	gene	protein_coding	0.0808124
ENSG00000164032	ENSG00000164032.11	3.01468	0.0491399	H2AZ1	4	99948086	99950355	2270	-	ensembl_havana	gene	protein_coding	0.461841
ENSG00000164037	ENSG00000164037.16	6.75964	0.00365086	SLC9B1	4	102885048	103019719	134672	-	ensembl_havana	gene	protein_coding	0.189756
ENSG00000164038	ENSG00000164038.14	5.20463	0.00786972	SLC9B2	4	103019868	103085829	65962	-	ensembl_havana	gene	protein_coding	0.240142
ENSG00000164039	ENSG00000164039.14	3.68945	0.00598314	BDH2	4	103077592	103099870	22279	-	ensembl_havana	gene	protein_coding	0.217699
ENSG00000164144	ENSG00000164144.15	6.06764	0.000542633	ARFIP1	4	152779937	152918463	138527	+	ensembl_havana	gene	protein_coding	0.0808124
ENSG00000164161	ENSG00000164161.9	5.48621	0.0115049	HHIP	4	144646156	144745271	99116	+	ensembl_havana	gene	protein_coding	0.27306
ENSG00000164163	ENSG00000164163.10	6.36696	0.0014325	ABCE1	4	145098288	145129524	31237	+	ensembl_havana	gene	protein_coding	0.134139
ENSG00000167210	ENSG00000167210.16	3.77097	0.0196921	LOXHD1	18	46476972	46657220	180249	-	ensembl_havana	gene	protein_coding	0.346692
ENSG00000168135	ENSG00000168135.4	3.99184	0.0209924	KCNJ4	22	38426327	38455199	28873	-	ensembl_havana	gene	protein_coding	0.357712
ENSG00000168385	ENSG00000168385.17	4.23314	0.00400238	SEPTIN2	2	241315100	241354027	38928	+	ensembl_havana	gene	protein_coding	0.19587
ENSG00000168582	ENSG00000168582.4	3.33867	0.0230382	CRYGA	2	208160740	208163589	2850	-	ensembl_havana	gene	protein_coding	0.368091
ENSG00000168769	ENSG00000168769.13	9.84909	5.10764e-05	TET2	4	105145875	105279816	133942	+	ensembl_havana	gene	protein_coding	0.0236161
ENSG00000168874	ENSG00000168874.12	3.28618	0.0442283	ATOH8	2	85751344	85791383	40040	+	ensembl_havana	gene	protein_coding	0.445902
ENSG00000169429	ENSG00000169429.10	4.94325	0.00600391	CXCL8	4	73740519	73743716	3198	+	ensembl_havana	gene	protein_coding	0.217699
ENSG00000169548	ENSG00000169548.3	4.85394	0.00656754	ZNF280A	22	22513736	22520270	6535	-	ensembl_havana	gene	protein_coding	0.225948
ENSG00000169599	ENSG00000169599.12	4.08276	0.00851941	NFU1	2	69396113	69437628	41516	-	ensembl_havana	gene	protein_coding	0.243715
ENSG00000169607	ENSG00000169607.12	4.06976	0.0196156	CKAP2L	2	112736349	112764664	28316	-	ensembl_havana	gene	protein_coding	0.346692
ENSG00000169989	ENSG00000169989.2	3.56114	0.00884261	TIGD4	4	152769354	152779730	10377	-	ensembl_havana	gene	protein_coding	0.243715
ENSG00000170365	ENSG00000170365.9	13.0192	1.3821e-06	SMAD1	4	145481194	145559176	77983	+	ensembl_havana	gene	protein_coding	0.00259143
ENSG00000170390	ENSG00000170390.15	3.42134	0.0237418	DCLK2	4	150078445	150257438	178994	+	ensembl_havana	gene	protein_coding	0.368091
ENSG00000170417	ENSG00000170417.15	6.52708	0.0014414	TMEM182	2	102736905	103019900	282996	+	ensembl_havana	gene	protein_coding	0.134139
ENSG00000170500	ENSG00000170500.12	6.61853	0.00289379	LONRF2	2	100271875	100322501	50627	-	ensembl_havana	gene	protein_coding	0.175028
ENSG00000170516	ENSG00000170516.16	-2.61886	0.00882237	COX7B2	4	46734827	46909245	174419	-	ensembl_havana	gene	protein_coding	0.243715
ENSG00000171174	ENSG00000171174.13	3.60585	0.0271938	RBKS	2	27781379	27890681	109303	-	ensembl_havana	gene	protein_coding	0.380258
ENSG00000171199	ENSG00000171199.10	2.81168	0.0423406	OPRPN	4	70397931	70410195	12265	+	ensembl_havana	gene	protein_coding	0.443805
ENSG00000171951	ENSG00000171951.4	4.32694	0.0153899	SCG2	2	223596940	223602361	5422	-	ensembl_havana	gene	protein_coding	0.305979
ENSG00000172292	ENSG00000172292.14	3.25005	0.0395916	CERS6	2	168456249	168775134	318886	+	ensembl_havana	gene	protein_coding	0.435793
ENSG00000172318	ENSG00000172318.5	4.47528	0.0144809	B3GALT1	2	167293001	167874045	581045	+	ensembl_havana	gene	protein_coding	0.300018
ENSG00000172346	ENSG00000172346.14	2.29171	0.0407108	CSDC2	22	41561010	41577741	16732	+	ensembl_havana	gene	protein_coding	0.438513
ENSG00000172404	ENSG00000172404.4	76.2743	0.0048733	DNAJB7	22	40859549	40862113	2565	-	ensembl_havana	gene	protein_coding	0.203054
ENSG00000173083	ENSG00000173083.14	4.76344	0.0044594	HPSE	4	83292461	83335153	42693	-	ensembl_havana	gene	protein_coding	0.199165
ENSG00000173166	ENSG00000173166.17	3.78961	0.0325098	RAPH1	2	203394345	203535335	140991	-	ensembl_havana	gene	protein_coding	0.416325
ENSG00000173302	ENSG00000173302.5	3.64377	0.0454779	GPR148	2	130729070	130730336	1267	+	havana	gene	protein_coding	0.447617
ENSG00000173557	ENSG00000173557.14	5.61019	0.00492953	FAM166C	2	26562585	26579532	16948	+	ensembl_havana	gene	protein_coding	0.20314
ENSG00000173559	ENSG00000173559.12	3.49393	0.0396899	NABP1	2	191678068	191741097	63030	+	ensembl_havana	gene	protein_coding	0.435793
ENSG00000173567	ENSG00000173567.14	2.82639	0.0324605	ADGRF3	2	26308173	26346817	38645	-	ensembl_havana	gene	protein_coding	0.416325
ENSG00000173744	ENSG00000173744.17	4.24247	0.0191225	AGFG1	2	227472152	227561217	89066	+	ensembl_havana	gene	protein_coding	0.341473
ENSG00000173966	ENSG00000173966.7	4.49647	0.0133031	COMMD5P1	4	53575713	53576387	675	+	havana	gene	processed_pseudogene	0.286704
ENSG00000174473	ENSG00000174473.15	4.04648	0.0166997	GALNTL6	4	171812254	173041559	1229306	+	ensembl_havana	gene	protein_coding	0.31951
ENSG00000175329	ENSG00000175329.12	7.83221	0.0448547	ISX	22	35066136	35087387	21252	+	ensembl_havana	gene	protein_coding	0.446614
ENSG00000175879	ENSG00000175879.8	2.9786	0.0469283	HOXD8	2	176129694	176132695	3002	+	ensembl_havana	gene	protein_coding	0.451234
ENSG00000177096	ENSG00000177096.8	3.71697	0.0380431	PHETA2	22	42074248	42079438	5191	+	ensembl_havana	gene	protein_coding	0.435793
ENSG00000177752	ENSG00000177752.14	3.08162	0.0345563	YIPF7	4	44622088	44678556	56469	-	ensembl_havana	gene	protein_coding	0.423484
ENSG00000178171	ENSG00000178171.10	3.62141	0.0263565	AMER3	2	130755540	130768134	12595	+	ensembl_havana	gene	protein_coding	0.37724
ENSG00000178177	ENSG00000178177.15	3.50334	0.0424221	LCORL	4	17841187	18021876	180690	-	ensembl_havana	gene	protein_coding	0.443805
ENSG00000178343	ENSG00000178343.4	5.51047	0.00641646	SHISA3	4	42397488	42402487	5000	+	ensembl_havana	gene	protein_coding	0.224876
ENSG00000178662	ENSG00000178662.15	5.54236	0.00443822	CSRNP3	2	165469647	165689407	219761	+	ensembl_havana	gene	protein_coding	0.199165
ENSG00000180712	ENSG00000180712.3	3.81796	0.0156661	LINC02363	4	184334292	184353977	19686	-	havana	gene	lncRNA	0.305979
ENSG00000182057	ENSG00000182057.4	3.67129	0.00653613	OGFRP1	22	42269703	42279534	9832	+	havana	gene	lncRNA	0.225948
ENSG00000183762	ENSG00000183762.12	3.91539	0.0174889	KREMEN1	22	29073035	29168333	95299	+	ensembl_havana	gene	protein_coding	0.327917
ENSG00000183765	ENSG00000183765.20	5.08914	0.00790037	CHEK2	22	28687743	28742422	54680	-	ensembl_havana	gene	protein_coding	0.240142
ENSG00000183783	ENSG00000183783.6	4.62254	0.00865086	KCTD8	4	44173903	44448809	274907	-	havana	gene	protein_coding	0.243715
ENSG00000183864	ENSG00000183864.4	6.85694	0.00122786	TOB2	22	41433494	41446801	13308	-	ensembl_havana	gene	protein_coding	0.124446
ENSG00000183963	ENSG00000183963.18	4.23007	0.0354802	SMTN	22	31064105	31104757	40653	+	ensembl_havana	gene	protein_coding	0.426917
ENSG00000184160	ENSG00000184160.7	5.67289	0.00406245	ADRA2C	4	3766348	3768526	2179	+	havana	gene	protein_coding	0.19587
ENSG00000184178	ENSG00000184178.15	2.66661	0.0448959	SCFD2	4	52872982	53366066	493085	-	ensembl_havana	gene	protein_coding	0.446614
ENSG00000184208	ENSG00000184208.10	6.17931	0.00390123	C22orf46P	22	41688877	41698136	9260	+	ensembl_havana	gene	transcribed_unitary_pseudogene	0.195061
ENSG00000184261	ENSG00000184261.4	5.52219	0.00436951	KCNK12	2	47509290	47570985	61696	-	ensembl_havana	gene	protein_coding	0.199165
ENSG00000184305	ENSG00000184305.14	9.56243	7.01281e-05	CCSER1	4	90127394	91605295	1477902	+	ensembl_havana	gene	protein_coding	0.0236161
ENSG00000184985	ENSG00000184985.16	6.9538	0.000822997	SORCS2	4	7192538	7742836	550299	+	ensembl_havana	gene	protein_coding	0.0977092
ENSG00000185049	ENSG00000185049.14	5.1194	0.00590759	NELFA	4	1982717	2041903	59187	-	ensembl_havana	gene	protein_coding	0.217699
ENSG00000185404	ENSG00000185404.16	2.89877	0.018926	SP140L	2	230327184	230403732	76549	+	ensembl_havana	gene	protein_coding	0.341473
ENSG00000185477	ENSG00000185477.4	5.47608	0.00446131	GPRIN3	4	89236383	89307800	71418	-	ensembl_havana	gene	protein_coding	0.199165
ENSG00000185619	ENSG00000185619.18	2.79045	0.0188266	PCGF3	4	705748	770089	64342	+	ensembl_havana	gene	protein_coding	0.341473
ENSG00000185818	ENSG00000185818.7	7.25979	0.000814456	NAT8L	4	2059327	2069089	9763	+	ensembl_havana	gene	protein_coding	0.0977092
ENSG00000186222	ENSG00000186222.4	3.40882	0.044052	BLOC1S4	4	6716174	6717664	1491	+	ensembl_havana	gene	protein_coding	0.445902
ENSG00000187231	ENSG00000187231.13	10.1168	2.29385e-05	SESTD1	2	179101678	179264832	163155	-	ensembl_havana	gene	protein_coding	0.0122885
ENSG00000187821	ENSG00000187821.8	3.64513	0.0397443	HELT	4	185018490	185020953	2464	+	ensembl_havana	gene	protein_coding	0.435793
ENSG00000187944	ENSG00000187944.2	2.29144	0.0341213	C2orf66	2	196804417	196809355	4939	-	ensembl_havana	gene	protein_coding	0.423484
ENSG00000188383	ENSG00000188383.8	4.02813	0.026788	GPAT2P2	2	97081098	97083249	2152	+	havana	gene	unprocessed_pseudogene	0.380062
ENSG00000188452	ENSG00000188452.13	3.70101	0.0250588	CERKL	2	181535041	181680665	145625	-	ensembl_havana	gene	protein_coding	0.370887
ENSG00000188981	ENSG00000188981.10	5.39235	0.00206609	MSANTD1	4	3244369	3271738	27370	+	ensembl_havana	gene	protein_coding	0.156493
ENSG00000196236	ENSG00000196236.12	7.88673	6.85855e-05	XPNPEP3	22	40857077	40932815	75739	+	ensembl_havana	gene	protein_coding	0.0236161
ENSG00000196419	ENSG00000196419.12	4.32943	0.00777722	XRCC6	22	41621163	41664048	42886	+	ensembl_havana	gene	protein_coding	0.240142
ENSG00000196526	ENSG00000196526.10	5.03196	0.00747678	AFAP1	4	7758714	7939926	181213	-	ensembl_havana	gene	protein_coding	0.23389
ENSG00000196588	ENSG00000196588.14	3.75062	0.0310934	MRTFA	22	40410281	40636719	226439	-	ensembl_havana	gene	protein_coding	0.410565
ENSG00000197386	ENSG00000197386.10	11.0419	1.41013e-05	HTT	4	3041363	3243957	202595	+	ensembl_havana	gene	protein_coding	0.00961134
ENSG00000197421	ENSG00000197421.9	3.93833	0.0277926	GGT3P	22	18773825	18791223	17399	-	havana	gene	transcribed_unprocessed_pseudogene	0.380448
ENSG00000197705	ENSG00000197705.9	4.18957	0.00678698	KLHL14	18	32672673	32773023	100351	-	ensembl_havana	gene	protein_coding	0.229087
ENSG00000197971	ENSG00000197971.14	3.60965	0.0340615	MBP	18	76978827	77133683	154857	-	ensembl_havana	gene	protein_coding	0.423484
ENSG00000198130	ENSG00000198130.15	3.00722	0.0210812	HIBCH	2	190189735	190344193	154459	-	ensembl_havana	gene	protein_coding	0.357712
ENSG00000198380	ENSG00000198380.12	5.38633	0.00225273	GFPT1	2	69319780	69387250	67471	-	ensembl_havana	gene	protein_coding	0.165642
ENSG00000198589	ENSG00000198589.10	3.60416	0.015489	LRBA	4	150264435	151015727	751293	-	ensembl_havana	gene	protein_coding	0.305979
ENSG00000198911	ENSG00000198911.11	3.30271	0.0468717	SREBF2	22	41833105	41907306	74202	+	ensembl_havana	gene	protein_coding	0.451234
ENSG00000198951	ENSG00000198951.11	1.74392	0.0407132	NAGA	22	42058334	42070842	12509	-	ensembl_havana	gene	protein_coding	0.438513
ENSG00000201852	ENSG00000201852.1	2.08301	0.0372508	RNU6-702P	18	22180112	22180218	107	-	ensembl	gene	snRNA	0.435172
ENSG00000202058	ENSG00000202058.1	6.37038	0.000833785	RN7SKP80	22	42565048	42565330	283	-	ensembl	gene	misc_RNA	0.0977092
ENSG00000205593	ENSG00000205593.11	3.03662	0.0260121	DENND6B	22	50309030	50327012	17983	-	ensembl_havana	gene	protein_coding	0.375175
ENSG00000205632	ENSG00000205632.3	2.5763	0.0482216	LINC01310	22	48866770	48898386	31617	+	havana	gene	lncRNA	0.457193
ENSG00000205704	ENSG00000205704.6	3.02322	0.0344607	SMIM45	22	41952150	41958939	6790	+	ensembl_havana	gene	protein_coding	0.423484
ENSG00000206066	ENSG00000206066.3	5.22633	0.00344683	IGLL3P	22	25318256	25320080	1825	+	havana	gene	unprocessed_pseudogene	0.186031
ENSG00000207019	ENSG00000207019.1	3.53383	0.0218909	RNU6-167P	18	31345362	31345467	106	-	ensembl	gene	snRNA	0.363235
ENSG00000207923	ENSG00000207923.1	1.89743	0.0465081	MIR559	2	47377675	47377770	96	+	mirbase	gene	miRNA	0.45066
ENSG00000212588	ENSG00000212588.1	5.02357	0.00459094	SNORA26	4	52713249	52713370	122	+	ensembl	gene	snoRNA	0.202541
ENSG00000213225	ENSG00000213225.7	2.29077	0.0480842	NOC2LP1	2	130229379	130232106	2728	+	havana	gene	transcribed_processed_pseudogene	0.457193
ENSG00000213453	ENSG00000213453.3	3.04125	0.0429773	FTH1P3	2	27392784	27393367	584	-	havana	gene	processed_pseudogene	0.443805
ENSG00000213729	ENSG00000213729.3	2.72193	0.0430038	RPS16P2	2	20155618	20156057	440	-	havana	gene	processed_pseudogene	0.443805
ENSG00000213790	ENSG00000213790.2	2.82265	0.0379841	OLA1P1	22	42107765	42108953	1189	-	havana	gene	processed_pseudogene	0.435793
ENSG00000213857	ENSG00000213857.3	7.92708	0.000297351	ACTBP15	22	41074180	41075239	1060	-	havana	gene	processed_pseudogene	0.0586877
ENSG00000213923	ENSG00000213923.11	3.43125	0.0219906	CSNK1E	22	38290691	38318084	27394	-	ensembl_havana	gene	protein_coding	0.36328
ENSG00000214100	ENSG00000214100.8	4.44707	0.00482991	PLAC9P1	2	129923558	129925788	2231	-	havana	gene	transcribed_unprocessed_pseudogene	0.203054
ENSG00000214367	ENSG00000214367.7	3.82879	0.020814	HAUS3	4	2227464	2242133	14670	-	ensembl_havana	gene	protein_coding	0.356404
ENSG00000214429	ENSG00000214429.3	-3.0475	0.00230757	CYCSP6	2	78412793	78413094	302	-	havana	gene	processed_pseudogene	0.166411
ENSG00000214513	ENSG00000214513.3	2.78194	0.0447932	NOTO	2	73202574	73212513	9940	+	ensembl_havana	gene	protein_coding	0.446614
ENSG00000216560	ENSG00000216560.4	3.152	0.0322061	LINC00955	4	3576869	3590711	13843	+	havana	gene	lncRNA	0.416325
ENSG00000218819	ENSG00000218819.4	3.36864	0.0249232	TDRD15	2	21123968	21144368	20401	+	ensembl_havana	gene	protein_coding	0.370887
ENSG00000222014	ENSG00000222014.5	3.82261	0.00727375	RAB6C	2	129979666	129982738	3073	+	havana	gene	protein_coding	0.231157
ENSG00000223318	ENSG00000223318.1	4.84828	0.00853765	RNA5SP111	2	164895677	164895777	101	-	ensembl	gene	rRNA_pseudogene	0.243715
ENSG00000223960	ENSG00000223960.6	4.72218	0.00603752	CHROMR	2	178413635	178440243	26609	+	havana	gene	lncRNA	0.217699
ENSG00000224028	ENSG00000224028.1	2.00241	0.0452402	LINC01853	2	140103583	140131780	28198	-	havana	gene	lncRNA	0.446614
ENSG00000224043	ENSG00000224043.7	3.34655	0.0320064	CCNT2-AS1	2	134735464	134918712	183249	-	havana	gene	lncRNA	0.416325
ENSG00000224063	ENSG00000224063.5	2.67283	0.0442334	CALCRL-AS1	2	187003220	187556288	553069	+	havana	gene	lncRNA	0.445902
ENSG00000224137	ENSG00000224137.1	4.7863	0.011223	LINC01857	2	207662375	207679116	16742	+	havana	gene	lncRNA	0.269783
ENSG00000224391	ENSG00000224391.1	-2.23146	0.0256506	LINC01280	2	216590426	216606938	16513	-	havana	gene	lncRNA	0.374279
ENSG00000224568	ENSG00000224568.1	4.45479	0.0140228	LINC01886	2	107529292	107556499	27208	+	havana	gene	lncRNA	0.293775
ENSG00000224637	ENSG00000224637.1	2.14982	0.0315694	PDSS1P2	2	44166266	44166943	678	+	havana	gene	unprocessed_pseudogene	0.414915
ENSG00000224655	ENSG00000224655.5	7.82611	0.000231833	LINC01823	2	121779133	121809962	30830	+	havana	gene	lncRNA	0.0482985
ENSG00000225328	ENSG00000225328.1	4.05163	0.0202928	LINC01594	2	108167125	108217886	50762	-	havana_tagene	gene	lncRNA	0.351921
ENSG00000225449	ENSG00000225449.3	3.83728	0.00501811	RAB6C-AS1	2	129968258	129968380	123	-	havana	gene	transcribed_unprocessed_pseudogene	0.204542
ENSG00000225455	ENSG00000225455.3	11.4155	9.76764e-06	TPI1P4	4	49016682	49017154	473	-	havana	gene	processed_pseudogene	0.00961134
ENSG00000225476	ENSG00000225476.1	4.44755	0.00471469	MTCO3P5	2	143098898	143099933	1036	-	havana	gene	processed_pseudogene	0.203054
ENSG00000225796	ENSG00000225796.2	4.04416	0.0258994	MTND4P23	2	201213298	201214660	1363	-	havana	gene	unprocessed_pseudogene	0.374992
ENSG00000226383	ENSG00000226383.6	3.72602	0.00748448	LINC01876	2	156011530	156254950	243421	-	havana	gene	lncRNA	0.23389
ENSG00000226491	ENSG00000226491.1	1.82649	0.0490922	FTOP1	2	42797225	42798712	1488	-	havana	gene	processed_pseudogene	0.461841
ENSG00000226674	ENSG00000226674.8	4.42589	0.0126818	TEX41	2	144666312	145262988	596677	+	havana	gene	lncRNA	0.278111
ENSG00000227348	ENSG00000227348.1	4.18751	0.0156134	MTND5P25	2	201212283	201213081	799	-	havana	gene	unprocessed_pseudogene	0.305979
ENSG00000227368	ENSG00000227368.1	2.01157	0.0267638	CDK8P2	2	112932625	112933171	547	+	havana	gene	processed_pseudogene	0.380062
ENSG00000227403	ENSG00000227403.1	1.80672	0.0378452	LINC01806	2	161244720	161249095	4376	+	havana	gene	lncRNA	0.435793
ENSG00000227418	ENSG00000227418.6	2.53155	0.0441305	PCGEM1	2	192749845	192776899	27055	+	havana	gene	lncRNA	0.445902
ENSG00000227682	ENSG00000227682.2	6.23113	0.00369391	ATP5F1AP2	2	155269633	155270134	502	+	havana	gene	transcribed_processed_pseudogene	0.189756
ENSG00000227841	ENSG00000227841.1	2.23801	0.0252203	MTND5P31	2	201556892	201558265	1374	+	havana	gene	unprocessed_pseudogene	0.370887
ENSG00000228043	ENSG00000228043.5	4.50798	0.0120739	SPOPL-DT	2	138418284	138501698	83415	-	havana	gene	lncRNA	0.278111
ENSG00000228203	ENSG00000228203.6	6.49225	0.00127473	GRASLND	2	6911754	6918734	6981	-	havana	gene	lncRNA	0.125796
ENSG00000228325	ENSG00000228325.5	3.90668	0.0139404	IGKV3D-7	2	90234812	90235370	559	+	havana	gene	IG_V_gene	0.293689
ENSG00000228474	ENSG00000228474.5	7.70106	0.000488127	OST4	2	27070472	27071654	1183	-	ensembl_havana	gene	protein_coding	0.0762699
ENSG00000228590	ENSG00000228590.1	3.74483	0.0263237	MIR4432HG	2	60336446	60439828	103383	-	havana	gene	lncRNA	0.37724
ENSG00000228872	ENSG00000228872.2	2.11871	0.0341151	CSP1	2	63717122	63717899	778	+	havana	gene	processed_pseudogene	0.423484
ENSG00000229009	ENSG00000229009.7	3.6361	0.0232735	TMPRSS11GP	4	67991684	68015768	24085	-	havana	gene	transcribed_unprocessed_pseudogene	0.368091
ENSG00000229568	ENSG00000229568.1	2.73007	0.0063321	SMC4P1	2	136544712	136545542	831	+	havana	gene	unprocessed_pseudogene	0.224013
ENSG00000229805	ENSG00000229805.1	2.75224	0.005919	LINC01813	2	56077417	56090382	12966	-	havana	gene	lncRNA	0.217699
ENSG00000229941	ENSG00000229941.5	3.42353	0.0426625	PDE11A-AS1	2	177653419	177723289	69871	+	havana	gene	lncRNA	0.443805
ENSG00000230047	ENSG00000230047.1	2.21064	0.0270604	HIGD2AP1	2	231437101	231437421	321	-	havana	gene	processed_pseudogene	0.380062
ENSG00000230069	ENSG00000230069.3	2.17084	0.035237	LRRC37A15P	4	102727274	102730721	3448	-	havana	gene	processed_pseudogene	0.42664
ENSG00000230562	ENSG00000230562.3	3.12261	0.0390051	FAM133DP	2	157379724	157380414	691	-	havana	gene	processed_pseudogene	0.435793
ENSG00000230587	ENSG00000230587.1	3.23023	0.0472883	LINC02580	2	43092530	43217246	124717	-	havana	gene	lncRNA	0.45297
ENSG00000230993	ENSG00000230993.1	4.00786	0.0156086	RPL12P15	2	121658475	121658973	499	-	havana	gene	processed_pseudogene	0.305979
ENSG00000231134	ENSG00000231134.1	2.2966	0.0216414	TCF7L1-IT1	2	85186409	85187253	845	+	havana	gene	lncRNA	0.361948
ENSG00000231841	ENSG00000231841.1	5.55779	0.00909869	FAM192BP	4	152927446	152928207	762	+	havana	gene	processed_pseudogene	0.243715
ENSG00000232398	ENSG00000232398.1	18.1459	0.0030659	TMPRSS11CP	4	67766480	67773854	7375	-	havana	gene	unprocessed_pseudogene	0.179642
ENSG00000236396	ENSG00000236396.8	-2.24906	0.0245088	SLC35G4	18	11609596	11610612	1017	+	havana	gene	protein_coding	0.368091
ENSG00000236562	ENSG00000236562.4	2.93596	0.0457581	IFITM3P1	4	66094142	66094526	385	+	havana	gene	processed_pseudogene	0.448635
ENSG00000237136	ENSG00000237136.7	3.02184	0.00251241	C4orf51	4	145680146	145771032	90887	+	ensembl_havana	gene	protein_coding	0.16881
ENSG00000240159	ENSG00000240159.1	-2.93439	0.00334209	RPL6P16	4	184254509	184255330	822	+	havana	gene	processed_pseudogene	0.186031
ENSG00000241612	ENSG00000241612.1	11.0126	1.53782e-05	RPL21P46	4	19813749	19814231	483	+	havana	gene	processed_pseudogene	0.00961134
ENSG00000242320	ENSG00000242320.2	-2.1824	0.02908	RPL21P126	18	55635833	55636310	478	+	havana	gene	processed_pseudogene	0.39086
ENSG00000243175	ENSG00000243175.1	3.593	0.0473505	RPSAP36	4	143424753	143426013	1261	+	havana	gene	transcribed_processed_pseudogene	0.45297
ENSG00000243199	ENSG00000243199.1	6.91751	0.000932723	RPL6P10	4	65573459	65574328	870	+	havana	gene	processed_pseudogene	0.105991
ENSG00000243355	ENSG00000243355.1	2.50173	0.0123589	RPS27P28	18	32779039	32779286	248	+	havana	gene	processed_pseudogene	0.278111
ENSG00000243449	ENSG00000243449.6	5.62313	0.00484259	C4orf48	4	2041995	2043964	1970	+	ensembl_havana	gene	protein_coding	0.203054
ENSG00000244538	ENSG00000244538.1	2.60125	0.0356145	RPS27P13	4	22594196	22594450	255	+	havana	gene	processed_pseudogene	0.426917
ENSG00000245322	ENSG00000245322.6	3.08177	0.0364085	H2AZ1-DT	4	99950006	100195099	245094	+	havana	gene	lncRNA	0.429345
ENSG00000245468	ENSG00000245468.3	2.87804	0.0295689	LINC02447	4	7093776	7103394	9619	-	havana	gene	lncRNA	0.394602
ENSG00000246560	ENSG00000246560.2	2.78853	0.0203645	UBE2D3-AS1	4	102827611	102844099	16489	+	havana	gene	lncRNA	0.351921
ENSG00000248019	ENSG00000248019.2	5.12202	0.00570108	FAM13A-AS1	4	88709298	88730103	20806	+	havana	gene	lncRNA	0.217699
ENSG00000248113	ENSG00000248113.2	-2.43956	0.0147053	PTPN11P5	4	82580117	82581384	1268	-	havana	gene	processed_pseudogene	0.301339
ENSG00000248184	ENSG00000248184.1	3.16158	0.0224532	LINC02283	4	54332892	54355954	23063	+	havana	gene	lncRNA	0.364194
ENSG00000248208	ENSG00000248208.1	8.12413	0.000333214	WDR45P1	4	153658572	153659653	1082	+	havana	gene	processed_pseudogene	0.0624776
ENSG00000248215	ENSG00000248215.5	2.1118	0.0347036	LINC02505	4	36496128	36641939	145812	-	havana	gene	lncRNA	0.423904
ENSG00000248300	ENSG00000248300.1	9.18116	0.0126576	LINC02360	4	11740948	11769468	28521	-	havana	gene	lncRNA	0.278111
ENSG00000248408	ENSG00000248408.1	4.18778	0.0135454	LINC02469	4	79663761	79696837	33077	+	havana	gene	lncRNA	0.288609
ENSG00000248456	ENSG00000248456.1	2.17936	0.029305	LINC02485	4	135112905	135123779	10875	-	havana	gene	lncRNA	0.392477
ENSG00000248822	ENSG00000248822.1	-2.78277	0.00538973	APOBEC3AP1	4	170099818	170100104	287	+	havana	gene	processed_pseudogene	0.212752
ENSG00000248890	ENSG00000248890.1	6.95181	0.0010101	HHIP-AS1	4	144642919	144661357	18439	-	havana	gene	lncRNA	0.10979
ENSG00000248971	ENSG00000248971.2	2.92713	0.0185793	KRT8P46	4	102728746	102730171	1426	-	havana	gene	processed_pseudogene	0.341473
ENSG00000248980	ENSG00000248980.1	3.18239	0.0277981	SPCS3-AS1	4	176308268	176320458	12191	-	havana	gene	lncRNA	0.380448
ENSG00000249038	ENSG00000249038.2	1.99704	0.0458206	AARS1P1	4	132592084	132592536	453	+	havana	gene	processed_pseudogene	0.448635
ENSG00000249193	ENSG00000249193.1	4.08007	0.0108084	HSPD1P5	4	144845625	144847344	1720	+	havana	gene	processed_pseudogene	0.263192
ENSG00000249242	ENSG00000249242.7	4.3404	0.0109589	TMEM150C	4	82483170	82562357	79188	-	ensembl_havana	gene	protein_coding	0.265134
ENSG00000249264	ENSG00000249264.1	6.79964	0.00153787	EEF1A1P9	4	105484698	105486080	1383	+	havana	gene	processed_pseudogene	0.135904
ENSG00000249302	ENSG00000249302.2	2.16946	0.0300476	FTH1P24	4	139546266	139546727	462	+	havana	gene	processed_pseudogene	0.399569
ENSG00000249613	ENSG00000249613.1	3.35383	0.000797022	LINC02173	4	106433489	106453449	19961	+	havana	gene	lncRNA	0.0977092
ENSG00000249673	ENSG00000249673.6	8.62094	9.0571e-05	NOP14-AS1	4	2934882	2961738	26857	+	havana	gene	lncRNA	0.0242601
ENSG00000250190	ENSG00000250190.1	-3.43994	0.00058185	LINC02364	4	28996498	29017256	20759	+	havana	gene	lncRNA	0.0808124
ENSG00000256616	ENSG00000256616.3	5.18208	0.0161453	ADGRA3P1	18	12073232	12076654	3423	-	havana	gene	transcribed_processed_pseudogene	0.312087
ENSG00000260389	ENSG00000260389.1	-2.12906	0.0332496	WBP11P1	18	32511663	32514634	2972	+	havana	gene	transcribed_processed_pseudogene	0.421236
ENSG00000263438	ENSG00000263438.5	2.10526	0.0352689	LINC01919	18	53568439	53629990	61552	+	havana	gene	lncRNA	0.42664
ENSG00000264444	ENSG00000264444.1	-2.12164	0.0338681	SDHCP1	18	68866517	68867028	512	+	havana	gene	processed_pseudogene	0.423484
ENSG00000265533	ENSG00000265533.1	5.78229	0.00412632	DSEL-AS1	18	67516546	67899619	383074	+	havana	gene	lncRNA	0.19587
ENSG00000265778	ENSG00000265778.2	4.96343	0.0207474	ZNF516-AS1	18	76491629	76493920	2292	+	havana	gene	lncRNA	0.356404

## Sheet: S2
S2:FUSION identified 638 significant genes associated with COPD(Discovery)
gene_id: Ensembl gene identifier; PANEL: Tissue panel where the analysis was conducted; ID: Gene identifier with version; CHR: Chromosome number; P0: Start position of the gene; P1: End position of the gene; HSQ: Heritability estimate for gene expression; BEST.GWAS.ID: Identifier for the SNP with the best GWAS association; BEST.GWAS.Z: Z-score for the best GWAS SNP; EQTL.ID: Identifier for the eQ…
gene_id	PANEL	ID	CHR	P0	P1	HSQ	BEST.GWAS.ID	BEST.GWAS.Z	EQTL.ID	EQTL.R2	EQTL.Z	EQTL.GWAS.Z	NSNP	NWGT	MODEL	MODELCV.R2	MODELCV.PV	TWAS.Z	TWAS.P	TWAS.P.fdr	gene_name	seqnames	start	end	width	strand	source	type	gene_biotype
ENSG00000002822	Thyroid	ENSG00000002822.15	7	2233242	2233243	0.0987	rs3779013	3.46	rs4721441	0.0132	-5.44	-1.9724	412	28	enet	0.08	3.3e-12	3.53866	0.000402	0.0433586	MAD1L1	7	1815793	2233243	417451	-	ensembl_havana	gene	protein_coding
ENSG00000004975	Skin Not Sun Exposed Suprapubic	ENSG00000004975.11	17	7234544	7234545	0.147	rs2241233	-3.79	rs2074216	0.060548	-6.24	-3.72232	470	470	susie	0.061	7.9e-09	3.66544	0.000247	0.0403551	DVL2	17	7225342	7234517	9176	-	ensembl_havana	gene	protein_coding
ENSG00000008838	Pituitary	ENSG00000008838.19	17	40061214	40061215	0.4658	rs7502912	4.64	rs3935280	0.352	-9.62	4.33298	301	1	top1	0.35	3.7e-24	-4.33298	1.47e-05	0.0112976	MED24	17	40019097	40061215	42119	-	ensembl_havana	gene	protein_coding
ENSG00000008838	Thyroid	ENSG00000008838.19	17	40061214	40061215	0.3118	rs7502912	4.64	rs11078934	0.246	-12.2	4.34493	302	302	susie	0.31	1.1e-47	-4.71435	2.42e-06	0.00208811	MED24	17	40019097	40061215	42119	-	ensembl_havana	gene	protein_coding
ENSG00000008838	Adrenal Gland	ENSG00000008838.19	17	40061214	40061215	0.257	rs7502912	4.64	rs11078934	0.190742	-6.77	4.34493	302	1	top1	0.19	1.7e-12	-4.34493	1.39e-05	0.00708647	MED24	17	40019097	40061215	42119	-	ensembl_havana	gene	protein_coding
ENSG00000008838	Esophagus Muscularis	ENSG00000008838.19	17	40061214	40061215	0.3556	rs7502912	4.64	rs7502514	0.288146	-11.78	4.3174	302	302	susie	0.3	1.4e-37	-4.68453	2.81e-06	0.00247331	MED24	17	40019097	40061215	42119	-	ensembl_havana	gene	protein_coding
ENSG00000008838	Vagina	ENSG00000008838.19	17	40061214	40061215	0.2969	rs7502912	4.64	rs868150	0.178646	-5.45	4.6407	303	8	lasso	0.19	4.3e-08	-4.71632	2.4e-06	0.00172064	MED24	17	40019097	40061215	42119	-	ensembl_havana	gene	protein_coding
ENSG00000008838	Adipose Visceral Omentum	ENSG00000008838.19	17	40061214	40061215	0.2732	rs7502912	4.64	rs11078934	0.129	-8.5	4.34493	303	11	enet	0.17	6e-21	-4.64592	3.39e-06	0.0018092	MED24	17	40019097	40061215	42119	-	ensembl_havana	gene	protein_coding
ENSG00000008838	Pancreas	ENSG00000008838.19	17	40061214	40061215	0.2379	rs7502912	4.64	rs3213762	0.104	-7.02	4.14114	302	4	lasso	0.17	7.6e-14	-4.5715	4.84e-06	0.00415655	MED24	17	40019097	40061215	42119	-	ensembl_havana	gene	protein_coding
ENSG00000008838	Esophagus Mucosa	ENSG00000008838.19	17	40061214	40061215	0.1165	rs7502912	4.64	rs11078934	0.083618	-6.79	4.34493	302	1	top1	0.084	3e-11	-4.34493	1.39e-05	0.00863277	MED24	17	40019097	40061215	42119	-	ensembl_havana	gene	protein_coding
ENSG00000008838	Artery Aorta	ENSG00000008838.19	17	40061214	40061215	0.4014	rs7502912	4.64	rs11078934	0.331	-11.84	4.34493	303	30	enet	0.37	2.8e-41	-4.15942	3.19e-05	0.0101607	MED24	17	40019097	40061215	42119	-	ensembl_havana	gene	protein_coding
ENSG00000008838	Prostate	ENSG00000008838.19	17	40061214	40061215	0.3953	rs7502912	4.64	rs3934886	0.187896	6.8	-3.43787	302	302	susie	0.27	5.7e-17	-4.59923	4.24e-06	0.00267173	MED24	17	40019097	40061215	42119	-	ensembl_havana	gene	protein_coding
ENSG00000008838	Breast Mammary Tissue	ENSG00000008838.19	17	40061214	40061215	0.3037	rs7502912	4.64	rs3213762	0.219846	-9.79	4.14114	303	1	top1	0.22	2.9e-23	-4.14114	3.46e-05	0.0124296	MED24	17	40019097	40061215	42119	-	ensembl_havana	gene	protein_coding
ENSG00000008838	Stomach	ENSG00000008838.19	17	40061214	40061215	0.2166	rs7502912	4.64	rs3213762	0.071023	-6.24	4.14114	303	16	enet	0.11	6.5e-10	-5.07422	3.89e-07	0.000467111	MED24	17	40019097	40061215	42119	-	ensembl_havana	gene	protein_coding
ENSG00000008838	Colon Sigmoid	ENSG00000008838.19	17	40061214	40061215	0.3229	rs7502912	4.64	rs3213762	0.223	-8.65	4.14114	302	302	susie	0.26	3.2e-22	-4.3601	1.3e-05	0.00545771	MED24	17	40019097	40061215	42119	-	ensembl_havana	gene	protein_coding
ENSG00000008838	Artery Tibial	ENSG00000008838.19	17	40061214	40061215	0.2831	rs7502912	4.64	rs11078934	0.348	-14.47	4.34493	302	20	enet	0.35	2.2e-57	-4.57571	4.75e-06	0.00285447	MED24	17	40019097	40061215	42119	-	ensembl_havana	gene	protein_coding
ENSG00000008838	Liver	ENSG00000008838.19	17	40061214	40061215	0.2123	rs7502912	4.64	rs1042658	0.0605	-4.34	4.3142	303	1	top1	0.061	0.0002	-4.3142	1.6e-05	0.0129344	MED24	17	40019097	40061215	42119	-	ensembl_havana	gene	protein_coding
ENSG00000008838	Adipose Subcutaneous	ENSG00000008838.19	17	40061214	40061215	0.2964	rs7502912	4.64	rs3935280	0.293766	-13.42	4.33298	302	20	enet	0.32	1.7e-51	-3.9265	8.62e-05	0.0208643	MED24	17	40019097	40061215	42119	-	ensembl_havana	gene	protein_coding
ENSG00000008838	Whole Blood	ENSG00000008838.19	17	40061214	40061215	0.1231	rs7502912	4.64	rs3213762	0.114	-9.23	4.14114	301	301	susie	0.11	1.4e-19	-4.18844	2.81e-05	0.00960258	MED24	17	40019097	40061215	42119	-	ensembl_havana	gene	protein_coding
ENSG00000008838	Cells EBV-transformed lymphocytes	ENSG00000008838.19	17	40061214	40061215	0.267	rs7502912	4.64	rs6503534	0.106	4.73	-3.4634	300	12	enet	0.14	2.7e-06	-4.75317	2e-06	0.0013869	MED24	17	40019097	40061215	42119	-	ensembl_havana	gene	protein_coding
ENSG00000008838	Skin Sun Exposed Lower leg	ENSG00000008838.19	17	40061214	40061215	0.1974	rs7502912	4.64	rs1042658	0.158	-10.44	4.3142	301	14	enet	0.18	3.4e-28	-4.15757	3.22e-05	0.0144433	MED24	17	40019097	40061215	42119	-	ensembl_havana	gene	protein_coding
ENSG00000008838	Testis	ENSG00000008838.19	17	40061214	40061215	0.4674	rs7502912	4.64	rs11078934	0.302592	-10.1	4.34493	302	302	susie	0.38	9.5e-36	-4.44478	8.8e-06	0.0045958	MED24	17	40019097	40061215	42119	-	ensembl_havana	gene	protein_coding
ENSG00000008838	Ovary	ENSG00000008838.19	17	40061214	40061215	0.4252	rs7502912	4.64	rs3213762	0.26188	-7.61	4.14114	302	16	enet	0.31	5.2e-15	-4.28038	1.87e-05	0.00627385	MED24	17	40019097	40061215	42119	-	ensembl_havana	gene	protein_coding
ENSG00000008838	Nerve Tibial	ENSG00000008838.19	17	40061214	40061215	0.4729	rs7502912	4.64	rs3935280	0.509	-16.53	4.33298	302	24	enet	0.52	2e-86	-4.29363	1.76e-05	0.00931499	MED24	17	40019097	40061215	42119	-	ensembl_havana	gene	protein_coding
ENSG00000008838	Colon Transverse	ENSG00000008838.19	17	40061214	40061215	0.2839	rs7502912	4.64	rs3935280	0.145	-8.14	4.33298	301	19	enet	0.21	3.9e-21	-4.42737	9.54e-06	0.0040109	MED24	17	40019097	40061215	42119	-	ensembl_havana	gene	protein_coding
ENSG00000008838	Spleen	ENSG00000008838.19	17	40061214	40061215	0.3184	rs7502912	4.64	rs8070454	0.174	-7.21	4.32592	300	300	susie	0.2	9.7e-13	-4.05802	4.95e-05	0.0175752	MED24	17	40019097	40061215	42119	-	ensembl_havana	gene	protein_coding
ENSG00000008838	Esophagus Gastroesophageal Junction	ENSG00000008838.19	17	40061214	40061215	0.3616	rs7502912	4.64	rs11078934	0.366586	-11.27	4.34493	302	11	enet	0.38	1.1e-36	-4.58773	4.48e-06	0.0021618	MED24	17	40019097	40061215	42119	-	ensembl_havana	gene	protein_coding
ENSG00000008838	Skin Not Sun Exposed Suprapubic	ENSG00000008838.19	17	40061214	40061215	0.2371	rs7502912	4.64	rs3935280	0.161848	-9.37	4.33298	302	20	enet	0.18	8.3e-25	-4.77205	1.82e-06	0.0015611	MED24	17	40019097	40061215	42119	-	ensembl_havana	gene	protein_coding
ENSG00000008838	Lung	ENSG00000008838.19	17	40061214	40061215	0.2219	rs7502912	4.64	rs3213762	0.095491	-7.66	4.14114	303	33	enet	0.12	6.2e-16	-3.89546	9.8e-05	0.0212682	MED24	17	40019097	40061215	42119	-	ensembl_havana	gene	protein_coding
ENSG00000008838	Cells Cultured fibroblasts	ENSG00000008838.19	17	40061214	40061215	0.1548	rs7502912	4.64	rs8078723	0.109	-7.73	4.3223	303	303	susie	0.12	9.7e-15	-4.3135	1.61e-05	0.0071799	MED24	17	40019097	40061215	42119	-	ensembl_havana	gene	protein_coding
ENSG00000008838	Uterus	ENSG00000008838.19	17	40061214	40061215	0.3738	rs7502912	4.64	rs7502514	0.169	-5.04	4.3174	302	302	susie	0.18	3.8e-07	-4.37323	1.22e-05	0.00836615	MED24	17	40019097	40061215	42119	-	ensembl_havana	gene	protein_coding
ENSG00000008838	Artery Coronary	ENSG00000008838.19	17	40061214	40061215	0.33	rs7502912	4.64	rs11078934	0.163317	-6.9	4.34493	301	13	enet	0.17	1.7e-10	-4.80944	1.51e-06	0.0009014	MED24	17	40019097	40061215	42119	-	ensembl_havana	gene	protein_coding
ENSG00000010165	Small Intestine Terminal Ileum	ENSG00000010165.19	1	171781663	171781664	0.1249	rs2819527	-3.76	rs10913530	-0.004819	3.14	2.87892	478	478	susie	0.034	0.0088	3.91374	9.09e-05	0.0166947	METTL13	1	171781660	171814023	32364	+	ensembl_havana	gene	protein_coding
ENSG00000017260	Skin Not Sun Exposed Suprapubic	ENSG00000017260.19	3	130850594	130850595	0.0756	rs7639065	4.33	rs218495	0.048	-5.6	2.9998	383	11	enet	0.058	1.6e-08	-4.26697	1.98e-05	0.00899519	ATP2C1	3	130850595	131016712	166118	+	ensembl_havana	gene	protein_coding
ENSG00000017260	Skin Sun Exposed Lower leg	ENSG00000017260.19	3	130850594	130850595	0.0614	rs7639065	4.33	rs16835460	0.0354	-5.58	3.7345	366	366	susie	0.048	3e-08	-3.92	8.68e-05	0.0228324	ATP2C1	3	130850595	131016712	166118	+	ensembl_havana	gene	protein_coding
ENSG00000017260	Brain Putamen basal ganglia	ENSG00000017260.19	3	130850594	130850595	0.1618	rs7639065	4.33	rs1913251	0.135833	5.15	3.75771	385	385	susie	0.14	3.1e-07	3.7554	0.000173	0.0251661	ATP2C1	3	130850595	131016712	166118	+	ensembl_havana	gene	protein_coding
ENSG00000017260	Brain Nucleus accumbens basal ganglia	ENSG00000017260.19	3	130850594	130850595	0.1782	rs7639065	4.33	rs17329848	0.069865	4.83	3.63945	384	384	susie	0.083	1.8e-05	3.8592	0.000114	0.0211018	ATP2C1	3	130850595	131016712	166118	+	ensembl_havana	gene	protein_coding
ENSG00000022567	Colon Transverse	ENSG00000022567.9	8	141308304	141308305	0.0891	rs1349082	-4.29	rs2304279	0.04159	4.46	-3.89003	474	1	top1	0.042	4.8e-05	-3.89003	0.0001	0.0191475	SLC45A4	8	141207166	141308305	101140	-	ensembl_havana	gene	protein_coding
ENSG00000022567	Breast Mammary Tissue	ENSG00000022567.9	8	141308304	141308305	0.2049	rs1349082	-4.29	rs4961258	0.0625	5.43	-3.82387	476	1	top1	0.063	2.8e-07	-3.82387	0.000131	0.0290666	SLC45A4	8	141207166	141308305	101140	-	ensembl_havana	gene	protein_coding
ENSG00000022567	Thyroid	ENSG00000022567.9	8	141308304	141308305	0.1036	rs1349082	-4.29	rs3739240	0.0931	7.47	-4.0702	470	10	enet	0.094	3.3e-14	-3.69977	0.000216	0.0330289	SLC45A4	8	141207166	141308305	101140	-	ensembl_havana	gene	protein_coding
ENSG00000022567	Cells EBV-transformed lymphocytes	ENSG00000022567.9	8	141308304	141308305	0.2904	rs1349082	-4.29	rs12550677	0.05508	4.3	-4.223	478	1	top1	0.055	0.0024	-4.223	2.41e-05	0.0137209	SLC45A4	8	141207166	141308305	101140	-	ensembl_havana	gene	protein_coding
ENSG00000022567	Esophagus Muscularis	ENSG00000022567.9	8	141308304	141308305	0.1212	rs1349082	-4.29	rs3739238	0.0605	5.73	-4.0266	474	1	top1	0.06	4.7e-08	-4.02656	5.66e-05	0.0195715	SLC45A4	8	141207166	141308305	101140	-	ensembl_havana	gene	protein_coding
ENSG00000022567	Brain Cortex	ENSG00000022567.9	8	141308304	141308305	0.2184	rs1349082	-4.29	rs3739240	0.032663	4.07	-4.0702	475	1	top1	0.033	0.0055	-4.0702	4.7e-05	0.0147506	SLC45A4	8	141207166	141308305	101140	-	ensembl_havana	gene	protein_coding
ENSG00000022567	Colon Sigmoid	ENSG00000022567.9	8	141308304	141308305	0.3154	rs1349082	-4.29	rs3739240	0.165	7.34	-4.0702	474	474	susie	0.21	2e-18	-3.8455	0.00012	0.0272504	SLC45A4	8	141207166	141308305	101140	-	ensembl_havana	gene	protein_coding
ENSG00000022567	Esophagus Gastroesophageal Junction	ENSG00000022567.9	8	141308304	141308305	0.1909	rs1349082	-4.29	rs4961258	0.0791	5.29	-3.82387	473	473	susie	0.082	7.3e-08	-4.02594	5.67e-05	0.0116156	SLC45A4	8	141207166	141308305	101140	-	ensembl_havana	gene	protein_coding
ENSG00000022567	Lung	ENSG00000022567.9	8	141308304	141308305	0.0877	rs1349082	-4.29	rs10875467	0.044607	5.5	-3.87232	472	3	lasso	0.046	5e-07	-3.9907	6.59e-05	0.0179794	SLC45A4	8	141207166	141308305	101140	-	ensembl_havana	gene	protein_coding
ENSG00000022567	Brain Frontal Cortex BA9	ENSG00000022567.9	8	141308304	141308305	0.2586	rs1349082	-4.29	rs10092931	0.001426	-4.02	1.82819	477	19	enet	0.013	0.073	-4.11913	3.8e-05	0.0116422	SLC45A4	8	141207166	141308305	101140	-	ensembl_havana	gene	protein_coding
ENSG00000022567	Adipose Subcutaneous	ENSG00000022567.9	8	141308304	141308305	0.1245	rs1349082	-4.29	rs4961258	0.0438	5.42	-3.82387	473	473	susie	0.045	1.7e-07	-4.18286	2.88e-05	0.010224	SLC45A4	8	141207166	141308305	101140	-	ensembl_havana	gene	protein_coding
ENSG00000034533	Brain Nucleus accumbens basal ganglia	ENSG00000034533.11	3	131027648	131027649	0.1579	rs7639065	4.33	rs2760258	0.047056	-3.96	3.52337	337	1	top1	0.047	0.0011	-3.5234	0.000426	0.0439763	ASTE1	3	131013875	131027649	13775	-	ensembl_havana	gene	protein_coding
ENSG00000035664	Adipose Subcutaneous	ENSG00000035664.11	15	64072032	64072033	0.0568	rs1802376	-3.84	rs12050807	0.004095	-3.58	-1.04917	292	292	susie	0.0088	0.013	3.54175	0.000397	0.0491634	DAPK2	15	63907036	64072033	164998	-	ensembl_havana	gene	protein_coding
ENSG00000035664	Prostate	ENSG00000035664.11	15	64072032	64072033	0.0902	rs1802376	-3.84	rs12594144	0.010829	-3.58	-3.1573	292	292	susie	0.018	0.024	3.43369	0.000595	0.0454454	DAPK2	15	63907036	64072033	164998	-	ensembl_havana	gene	protein_coding
ENSG00000040199	Cells EBV-transformed lymphocytes	ENSG00000040199.18	16	71724700	71724701	0.1625	rs8050058	4.6	rs11075904	0.0357	3.91	-2.0639	438	21	enet	0.11	2.4e-05	-4.0816	4.47e-05	0.0163285	PHLPP2	16	71637835	71724701	86867	-	ensembl_havana	gene	protein_coding
ENSG00000040199	Brain Cortex	ENSG00000040199.18	16	71724700	71724701	0.2597	rs8050058	4.6	rs2288486	0.00548	3.9	-3.01776	438	438	susie	0.036	0.0039	-4.53271	5.82e-06	0.00347047	PHLPP2	16	71637835	71724701	86867	-	ensembl_havana	gene	protein_coding
ENSG00000040199	Whole Blood	ENSG00000040199.18	16	71724700	71724701	0.044	rs8050058	4.6	rs9929840	0.00442	3.9	-2.04287	438	438	susie	0.011	0.0035	-3.5574	0.000375	0.0449701	PHLPP2	16	71637835	71724701	86867	-	ensembl_havana	gene	protein_coding
ENSG00000041357	Skin Sun Exposed Lower leg	ENSG00000041357.15	15	78540404	78540405	0.0547	rs16969968	18.6	rs12591557	0.048098	-5.54	-7.10963	422	1	top1	0.048	3e-08	7.10963	1.16e-12	2.62415e-09	PSMA4	15	78540405	78552417	12013	+	ensembl_havana	gene	protein_coding
ENSG00000041357	Brain Cortex	ENSG00000041357.15	15	78540404	78540405	0.1768	rs16969968	18.6	rs2036527	0.055688	4.95	18.2157	426	426	susie	0.093	5.3e-06	12.6587	1e-36	5.963e-33	PSMA4	15	78540405	78552417	12013	+	ensembl_havana	gene	protein_coding
ENSG00000041357	Pancreas	ENSG00000041357.15	15	78540404	78540405	0.1191	rs16969968	18.6	rs952215	0.00013	-3.79	-7.09413	426	426	susie	0.012	0.03	4.25179	2.12e-05	0.010876	PSMA4	15	78540405	78552417	12013	+	ensembl_havana	gene	protein_coding
ENSG00000041357	Artery Tibial	ENSG00000041357.15	15	78540404	78540405	0.0867	rs16969968	18.6	rs12907966	0.0665	-7.32	-7.46522	425	11	enet	0.072	2.5e-11	5.54886	2.88e-08	5.00256e-05	PSMA4	15	78540405	78552417	12013	+	ensembl_havana	gene	protein_coding
ENSG00000041357	Brain Hippocampus	ENSG00000041357.15	15	78540404	78540405	0.1874	rs16969968	18.6	rs3885951	0.069729	4.79	6.22021	424	4	lasso	0.087	7.4e-05	7.22067	5.17e-13	6.68027e-10	PSMA4	15	78540405	78552417	12013	+	ensembl_havana	gene	protein_coding
ENSG00000041357	Brain Caudate basal ganglia	ENSG00000041357.15	15	78540404	78540405	0.2662	rs16969968	18.6	rs4886571	0.082281	-5.34	-7.09783	427	15	enet	0.15	2e-08	8.41306	3.99e-17	2.15739e-13	PSMA4	15	78540405	78552417	12013	+	ensembl_havana	gene	protein_coding
ENSG00000041357	Brain Frontal Cortex BA9	ENSG00000041357.15	15	78540404	78540405	0.1419	rs16969968	18.6	rs6495306	0.033815	-3.74	-6.69134	427	3	lasso	0.042	0.0036	8.99068	2.46e-19	6.02946e-16	PSMA4	15	78540405	78552417	12013	+	ensembl_havana	gene	protein_coding
ENSG00000041357	Brain Hypothalamus	ENSG00000041357.15	15	78540404	78540405	0.1746	rs16969968	18.6	rs2036527	0.147827	5.22	18.2157	427	1	top1	0.15	1.4e-07	18.2157	3.88e-74	1.46237e-70	PSMA4	15	78540405	78552417	12013	+	ensembl_havana	gene	protein_coding
ENSG00000041357	Heart Atrial Appendage	ENSG00000041357.15	15	78540404	78540405	0.2382	rs16969968	18.6	rs2292117	0.225	-9.57	-7.3996	427	427	susie	0.23	2.8e-23	7.31838	2.51e-13	6.31432e-10	PSMA4	15	78540405	78552417	12013	+	ensembl_havana	gene	protein_coding
ENSG00000041357	Cells EBV-transformed lymphocytes	ENSG00000041357.15	15	78540404	78540405	0.188	rs16969968	18.6	rs8040868	0.02589	3.8	18.417	427	427	susie	0.043	0.0068	17.0867	1.86e-65	6.35376e-62	PSMA4	15	78540405	78552417	12013	+	ensembl_havana	gene	protein_coding
ENSG00000041357	Nerve Tibial	ENSG00000041357.15	15	78540404	78540405	0.1417	rs16969968	18.6	rs621849	0.081037	-7.54	-6.70676	424	36	enet	0.11	4.6e-15	8.20192	2.37e-16	1.4425e-12	PSMA4	15	78540405	78552417	12013	+	ensembl_havana	gene	protein_coding
ENSG00000041357	Thyroid	ENSG00000041357.15	15	78540404	78540405	0.0717	rs16969968	18.6	rs621849	0.0617	-6.69	-6.70676	423	423	susie	0.065	3.1e-10	7.12336	1.05e-12	3.6542e-09	PSMA4	15	78540405	78552417	12013	+	ensembl_havana	gene	protein_coding
ENSG00000041357	Adipose Subcutaneous	ENSG00000041357.15	15	78540404	78540405	0.078	rs16969968	18.6	rs4886571	0.033271	-6.1	-7.09783	425	14	enet	0.056	4e-09	13.8652	1.03e-43	1.09695e-39	PSMA4	15	78540405	78552417	12013	+	ensembl_havana	gene	protein_coding
ENSG00000041357	Esophagus Mucosa	ENSG00000041357.15	15	78540404	78540405	0.0727	rs16969968	18.6	rs12914694	0.0448	-5.35	-7.13603	423	423	susie	0.047	6.7e-07	7.27844	3.38e-13	1.11957e-09	PSMA4	15	78540405	78552417	12013	+	ensembl_havana	gene	protein_coding
ENSG00000041357	Esophagus Muscularis	ENSG00000041357.15	15	78540404	78540405	0.0897	rs16969968	18.6	rs621849	0.0888	-6.94	-6.7068	425	425	susie	0.094	8.1e-12	7.2388	4.53e-13	1.46198e-09	PSMA4	15	78540405	78552417	12013	+	ensembl_havana	gene	protein_coding
ENSG00000041357	Whole Blood	ENSG00000041357.15	15	78540404	78540405	0.1152	rs16969968	18.6	rs3813570	0.06517	-7.56	-11.3227	425	425	susie	0.11	2.1e-18	16.4891	4.4e-61	3.80116e-57	PSMA4	15	78540405	78552417	12013	+	ensembl_havana	gene	protein_coding
ENSG00000041357	Brain Putamen basal ganglia	ENSG00000041357.15	15	78540404	78540405	0.171	rs16969968	18.6	rs4886571	0.156241	-5.66	-7.09783	427	427	susie	0.16	5.3e-08	7.33435	2.23e-13	2.59516e-10	PSMA4	15	78540405	78552417	12013	+	ensembl_havana	gene	protein_coding
ENSG00000041357	Esophagus Gastroesophageal Junction	ENSG00000041357.15	15	78540404	78540405	0.0799	rs16969968	18.6	rs11638991	0.009041	-3.6	-5.03507	425	425	susie	0.015	0.014	12.1312	7.21e-34	5.31737e-30	PSMA4	15	78540405	78552417	12013	+	ensembl_havana	gene	protein_coding
ENSG00000041357	Cells Cultured fibroblasts	ENSG00000041357.15	15	78540404	78540405	0.079	rs16969968	18.6	rs2036527	0.014	5.3	18.2157	426	4	lasso	0.024	0.0004	15.4395	8.87e-54	9.09796e-50	PSMA4	15	78540405	78552417	12013	+	ensembl_havana	gene	protein_coding
ENSG00000041357	Brain Nucleus accumbens basal ganglia	ENSG00000041357.15	15	78540404	78540405	0.1123	rs16969968	18.6	rs12915366	0.0659	-4.18	-6.98182	426	426	susie	0.066	0.00013	7.38968	1.47e-13	3.57867e-10	PSMA4	15	78540405	78552417	12013	+	ensembl_havana	gene	protein_coding
ENSG00000041357	Adrenal Gland	ENSG00000041357.15	15	78540404	78540405	0.235	rs16969968	18.6	rs12914694	0.140156	-6.11	-7.13603	422	422	susie	0.18	1.5e-11	8.8941	5.89e-19	3.30311e-15	PSMA4	15	78540405	78552417	12013	+	ensembl_havana	gene	protein_coding
ENSG00000041357	Colon Transverse	ENSG00000041357.15	15	78540404	78540405	0.1065	rs16969968	18.6	rs680244	0.0842	-5.73	-6.7171	426	426	susie	0.086	6.1e-09	7.66	1.92e-14	3.67632e-11	PSMA4	15	78540405	78552417	12013	+	ensembl_havana	gene	protein_coding
ENSG00000041357	Brain Cerebellum	ENSG00000041357.15	15	78540404	78540405	0.1542	rs16969968	18.6	rs3885951	0.0129	4.5	6.22021	426	7	lasso	0.028	0.0083	14.7137	5.26e-49	2.02431e-45	PSMA4	15	78540405	78552417	12013	+	ensembl_havana	gene	protein_coding
ENSG00000041357	Brain Cerebellar Hemisphere	ENSG00000041357.15	15	78540404	78540405	0.2412	rs16969968	18.6	rs951266	0.0809	4.64	18.407	426	426	susie	0.1	1.2e-05	17.2926	5.35e-67	3.47322e-63	PSMA4	15	78540405	78552417	12013	+	ensembl_havana	gene	protein_coding
ENSG00000041357	Adipose Visceral Omentum	ENSG00000041357.15	15	78540404	78540405	0.1049	rs16969968	18.6	rs680244	0.037877	-5.22	-6.7171	426	1	top1	0.038	1.3e-05	6.7171	1.85e-11	3.94929e-08	PSMA4	15	78540405	78552417	12013	+	ensembl_havana	gene	protein_coding
ENSG00000041357	Liver	ENSG00000041357.15	15	78540404	78540405	0.1681	rs16969968	18.6	rs2036527	0.035952	4.29	18.2157	424	7	lasso	0.046	0.0011	14.0943	4.12e-45	1.6653e-41	PSMA4	15	78540405	78552417	12013	+	ensembl_havana	gene	protein_coding
ENSG00000041357	Heart Left Ventricle	ENSG00000041357.15	15	78540404	78540405	0.34	rs16969968	18.6	rs2292117	0.325391	-11.25	-7.3996	425	1	top1	0.33	6.5e-35	7.3996	1.37e-13	1.81525e-10	PSMA4	15	78540405	78552417	12013	+	ensembl_havana	gene	protein_coding
ENSG00000041357	Artery Aorta	ENSG00000041357.15	15	78540404	78540405	0.1253	rs16969968	18.6	rs680244	0.079428	-6.48	-6.7171	426	426	susie	0.083	4.4e-09	7.46	8.98e-14	3.8614e-10	PSMA4	15	78540405	78552417	12013	+	ensembl_havana	gene	protein_coding
ENSG00000047249	Brain Anterior cingulate cortex BA24	ENSG00000047249.17	8	53843557	53843558	0.1636	rs1552148	4.02	rs12234972	-0.00688	-2.91	4.0199	386	386	susie	0.0078	0.14	-4.76612	1.88e-06	0.00115244	ATP6V1H	8	53715543	53843558	128016	-	ensembl_havana	gene	protein_coding
ENSG00000049449	Thyroid	ENSG00000049449.8	11	31816383	31816384	0.2604	rs2177482	-3.39	rs477838	0.137	-9.71	2.67439	380	34	enet	0.16	2.7e-24	-3.6338	0.000279	0.0356042	RCN1	11	32091074	32105722	14649	+	ensembl_havana	gene	protein_coding
ENSG00000050327	Cells Cultured fibroblasts	ENSG00000050327.14	7	144355287	144355288	0.1067	rs2040898	-3	rs10487627	0.031111	-4.78	2.19708	332	22	enet	0.038	1e-05	-3.8651	0.000111	0.0253006	ARHGEF5	7	144355288	144380632	25345	+	ensembl_havana	gene	protein_coding
ENSG00000050327	Artery Tibial	ENSG00000050327.14	7	144355287	144355288	0.0462	rs6947163	2.71	rs1612590	9.18e-05	3.4	-2.5484	320	320	susie	0.0024	0.12	-3.57754	0.000347	0.0488707	ARHGEF5	7	144355288	144380632	25345	+	ensembl_havana	gene	protein_coding
ENSG00000050820	Esophagus Mucosa	ENSG00000050820.16	16	75268052	75268053	0.3161	rs8050059	-3.88	rs1559339	0.223	10.85	-2.94843	371	41	enet	0.29	3e-38	-4.09033	4.31e-05	0.0152959	BCAR1	16	75228181	75268053	39873	-	ensembl_havana	gene	protein_coding
ENSG00000050820	Artery Tibial	ENSG00000050820.16	16	75268052	75268053	0.1355	rs8050059	-3.88	rs12933281	0.157193	-10.05	-3.7735	374	3	lasso	0.16	2.6e-24	3.71879	0.0002	0.0359379	BCAR1	16	75228181	75268053	39873	-	ensembl_havana	gene	protein_coding
ENSG00000050820	Artery Aorta	ENSG00000050820.16	16	75268052	75268053	0.2057	rs8050059	-3.88	rs12933281	0.187	-8.97	-3.7735	376	3	lasso	0.2	3.2e-20	3.6213	0.000293	0.0415043	BCAR1	16	75228181	75268053	39873	-	ensembl_havana	gene	protein_coding
ENSG00000053254	Heart Left Ventricle	ENSG00000053254.15	14	89619148	89619149	0.1043	rs7422	4.66	rs7422	0.059165	-5.55	4.66398	498	1	top1	0.059	7.9e-07	-4.66398	3.1e-06	0.00157981	FOXN3	14	89124871	89619149	494279	-	ensembl_havana	gene	protein_coding
ENSG00000053254	Muscle Skeletal	ENSG00000053254.15	14	89619148	89619149	0.1249	rs7422	4.66	rs4904569	0.024251	-5.16	3.91129	493	493	susie	0.03	2.5e-06	-3.98607	6.72e-05	0.0199348	FOXN3	14	89124871	89619149	494279	-	ensembl_havana	gene	protein_coding
ENSG00000054282	Testis	ENSG00000054282.15	1	243256033	243256034	0.0848	rs2490400	-3.32	rs12140414	0.00167	-4.17	-2.45625	287	287	susie	0.022	0.0044	3.60301	0.000315	0.0447643	SDCCAG8	1	243256034	243500091	244058	+	ensembl_havana	gene	protein_coding
ENSG00000055163	Heart Left Ventricle	ENSG00000055163.19	5	157266078	157266079	0.1672	rs4579242	5.45	rs3815829	0.007916	-5.64	4.039	471	11	lasso	0.066	1.7e-07	-4.46256	8.1e-06	0.00335391	CYFIP2	5	157266079	157395595	129517	+	ensembl_havana	gene	protein_coding
ENSG00000055163	Nerve Tibial	ENSG00000055163.19	5	157266078	157266079	0.1078	rs4579242	5.45	rs13154298	0.0224	-4.95	-3.09459	469	5	lasso	0.051	7.8e-08	4.0637	4.83e-05	0.0167987	CYFIP2	5	157266079	157395595	129517	+	ensembl_havana	gene	protein_coding
ENSG00000061455	Thyroid	ENSG00000061455.10	5	123089120	123089121	0.1757	rs255628	-4.13	rs4349713	0.0208	-5.63	-1.78182	420	37	enet	0.11	8.3e-16	4.19	2.74e-05	0.0100301	PRDM6	5	123089241	123194266	105026	+	ensembl_havana	gene	protein_coding
ENSG00000061455	Adipose Visceral Omentum	ENSG00000061455.10	5	123089120	123089121	0.0688	rs255628	-4.13	rs10079941	-0.00152	-4.27	-1.75346	420	26	enet	0.0052	0.064	4.32875	1.5e-05	0.00522587	PRDM6	5	123089241	123194266	105026	+	ensembl_havana	gene	protein_coding
ENSG00000064886	Adipose Visceral Omentum	ENSG00000064886.13	1	111200770	111200771	0.187	rs629619	3.98	rs9970286	0.0997	7.04	-3.76712	558	558	susie	0.11	8.7e-14	-3.5469	0.00039	0.042695	CHI3L2	1	111200771	111243440	42670	+	ensembl_havana	gene	protein_coding
ENSG00000064886	Lung	ENSG00000064886.13	1	111200770	111200771	0.1732	rs629619	3.979	rs9970286	0.023	5.97	-3.76712	559	42	enet	0.12	1.5e-16	-4.26511	2e-05	0.00830348	CHI3L2	1	111200771	111243440	42670	+	ensembl_havana	gene	protein_coding
ENSG00000064886	Cells Cultured fibroblasts	ENSG00000064886.13	1	111200770	111200771	0.1365	rs629619	3.979	rs9970286	0.143	8.38	-3.76712	557	1	top1	0.14	4.1e-18	-3.76712	0.000165	0.030771	CHI3L2	1	111200771	111243440	42670	+	ensembl_havana	gene	protein_coding
ENSG00000064886	Nerve Tibial	ENSG00000064886.13	1	111200770	111200771	0.0809	rs629619	3.98	rs9970286	0.0606	5.78	-3.76712	556	1	top1	0.061	5.3e-09	-3.76712	0.000165	0.0346301	CHI3L2	1	111200771	111243440	42670	+	ensembl_havana	gene	protein_coding
ENSG00000065308	Artery Aorta	ENSG00000065308.4	6	52576914	52576915	0.1848	rs569275	-4.54	rs2076633	0.050581	4.59	-3.60549	572	1	top1	0.051	4.7e-06	-3.60549	0.000312	0.0415043	TRAM2	6	52497408	52577060	79653	-	ensembl_havana	gene	protein_coding
ENSG00000065308	Pancreas	ENSG00000065308.4	6	52576914	52576915	0.1154	rs569275	-4.54	rs2076633	0.00339	3.59	-3.60549	571	1	top1	0.0034	0.15	-3.60549	0.000312	0.0421498	TRAM2	6	52497408	52577060	79653	-	ensembl_havana	gene	protein_coding
ENSG00000065308	Brain Cerebellum	ENSG00000065308.4	6	52576914	52576915	0.1307	rs569275	-4.54	rs11757093	0.0119	3.6	-3.63428	573	573	susie	0.025	0.013	-3.81182	0.000138	0.0265546	TRAM2	6	52497408	52577060	79653	-	ensembl_havana	gene	protein_coding
ENSG00000065308	Pituitary	ENSG00000065308.4	6	52576914	52576915	0.1352	rs569275	-4.54	rs2076633	0.09256	4.96	-3.60549	573	2	lasso	0.1	3.4e-07	-3.6491	0.000263	0.0372466	TRAM2	6	52497408	52577060	79653	-	ensembl_havana	gene	protein_coding
ENSG00000065308	Ovary	ENSG00000065308.4	6	52576914	52576915	0.2593	rs569275	-4.54	rs1028426	0.03369	4.62	-4.3696	572	572	susie	0.074	0.00022	-3.6669	0.000246	0.028182	TRAM2	6	52497408	52577060	79653	-	ensembl_havana	gene	protein_coding
ENSG00000065308	Brain Anterior cingulate cortex BA24	ENSG00000065308.4	6	52576914	52576915	0.2114	rs569275	-4.54	rs910244	-0.00448	4.16	-0.87472	573	573	susie	0.019	0.05	-3.53084	0.000414	0.042297	TRAM2	6	52497408	52577060	79653	-	ensembl_havana	gene	protein_coding
ENSG00000065308	Esophagus Muscularis	ENSG00000065308.4	6	52576914	52576915	0.0663	rs569275	-4.54	rs2076633	0.07959	6.18	-3.60549	570	1	top1	0.08	3.5e-10	-3.60549	0.000312	0.0448504	TRAM2	6	52497408	52577060	79653	-	ensembl_havana	gene	protein_coding
ENSG00000065308	Heart Left Ventricle	ENSG00000065308.4	6	52576914	52576915	0.1217	rs569275	-4.54	rs2076633	0.053649	4.76	-3.60549	572	1	top1	0.054	2.5e-06	-3.60549	0.000312	0.0449348	TRAM2	6	52497408	52577060	79653	-	ensembl_havana	gene	protein_coding
ENSG00000065320	Lung	ENSG00000065320.8	17	9021541	9021542	0.1701	rs1529606	3.3	rs3785983	0.079157	7.19	2.30762	488	15	enet	0.11	7.7e-15	3.5357	0.000407	0.0462672	NTN1	17	9021510	9244000	222491	+	ensembl_havana	gene	protein_coding
ENSG00000066056	Adipose Visceral Omentum	ENSG00000066056.13	1	43300992	43300993	0.1707	rs3120044	-4.52	rs3768046	0.171	-9.02	-4.41825	457	1	top1	0.17	5.5e-21	4.41825	9.95e-06	0.00404586	TIE1	1	43300982	43323108	22127	+	ensembl_havana	gene	protein_coding
ENSG00000066056	Artery Tibial	ENSG00000066056.13	1	43300992	43300993	0.0641	rs3120044	-4.516	rs1556581	0.0412	-5.52	-4.45564	455	1	top1	0.041	4.5e-07	4.45564	8.36e-06	0.00378817	TIE1	1	43300982	43323108	22127	+	ensembl_havana	gene	protein_coding
ENSG00000066056	Esophagus Gastroesophageal Junction	ENSG00000066056.13	1	43300992	43300993	0.126	rs3120044	-4.52	rs2275180	0.095	-5.82	-4.2939	459	4	lasso	0.096	5.4e-09	4.06885	4.72e-05	0.0105485	TIE1	1	43300982	43323108	22127	+	ensembl_havana	gene	protein_coding
ENSG00000066056	Muscle Skeletal	ENSG00000066056.13	1	43300992	43300993	0.1312	rs3120044	-4.52	rs3768046	0.161	-10.98	-4.4183	453	12	enet	0.17	2e-30	4.45494	8.39e-06	0.00513188	TIE1	1	43300982	43323108	22127	+	ensembl_havana	gene	protein_coding
ENSG00000066056	Prostate	ENSG00000066056.13	1	43300992	43300993	0.1063	rs3120044	-4.52	rs839760	0.044387	-4.43	-3.7595	460	460	susie	0.057	0.0002	4.15361	3.27e-05	0.00915782	TIE1	1	43300982	43323108	22127	+	ensembl_havana	gene	protein_coding
ENSG00000066056	Colon Transverse	ENSG00000066056.13	1	43300992	43300993	0.0945	rs3120044	-4.52	rs3768046	0.066793	-5.64	-4.41825	459	1	top1	0.067	3e-07	4.41825	9.95e-06	0.0040109	TIE1	1	43300982	43323108	22127	+	ensembl_havana	gene	protein_coding
ENSG00000066056	Esophagus Mucosa	ENSG00000066056.13	1	43300992	43300993	0.0738	rs3120044	-4.52	rs839993	0.05	-5.45	-4.35954	460	1	top1	0.05	2.9e-07	4.35954	1.3e-05	0.00861207	TIE1	1	43300982	43323108	22127	+	ensembl_havana	gene	protein_coding
ENSG00000066056	Stomach	ENSG00000066056.13	1	43300992	43300993	0.0901	rs3120044	-4.52	rs1199039	0.04691	-5.51	-4.47755	460	9	enet	0.061	4.3e-06	4.50095	6.76e-06	0.00473649	TIE1	1	43300982	43323108	22127	+	ensembl_havana	gene	protein_coding
ENSG00000066056	Esophagus Muscularis	ENSG00000066056.13	1	43300992	43300993	0.15	rs3120044	-4.52	rs1760669	0.122	-8.42	-4.33659	458	458	susie	0.14	3.4e-17	4.36377	1.28e-05	0.00832652	TIE1	1	43300982	43323108	22127	+	ensembl_havana	gene	protein_coding
ENSG00000066056	Lung	ENSG00000066056.13	1	43300992	43300993	0.1102	rs3120044	-4.516	rs3768046	0.0999	-7.46	-4.41825	456	1	top1	0.1	1.3e-13	4.41825	9.95e-06	0.00527848	TIE1	1	43300982	43323108	22127	+	ensembl_havana	gene	protein_coding
ENSG00000066056	Artery Aorta	ENSG00000066056.13	1	43300992	43300993	0.131	rs3120044	-4.52	rs3768046	0.0624	-5.35	-4.41825	459	1	top1	0.062	3.8e-07	4.41825	9.95e-06	0.00475389	TIE1	1	43300982	43323108	22127	+	ensembl_havana	gene	protein_coding
ENSG00000066056	Nerve Tibial	ENSG00000066056.13	1	43300992	43300993	0.1172	rs3120044	-4.52	rs1760670	0.0943	-7.93	-4.33282	454	14	enet	0.11	5.5e-15	4.44392	8.83e-06	0.00597153	TIE1	1	43300982	43323108	22127	+	ensembl_havana	gene	protein_coding
ENSG00000066056	Skin Not Sun Exposed Suprapubic	ENSG00000066056.13	1	43300992	43300993	0.0882	rs3120044	-4.516	rs839993	0.0709	-7.02	-4.35954	456	456	susie	0.075	1.6e-10	4.34806	1.37e-05	0.00671496	TIE1	1	43300982	43323108	22127	+	ensembl_havana	gene	protein_coding
ENSG00000066056	Small Intestine Terminal Ileum	ENSG00000066056.13	1	43300992	43300993	0.1304	rs3120044	-4.52	rs3768046	0.077101	-4.2	-4.41825	462	1	top1	0.077	0.00012	4.41825	9.95e-06	0.0064855	TIE1	1	43300982	43323108	22127	+	ensembl_havana	gene	protein_coding
ENSG00000066056	Breast Mammary Tissue	ENSG00000066056.13	1	43300992	43300993	0.2281	rs3120044	-4.52	rs4141741	0.161	-8.49	-4.32064	454	8	lasso	0.19	4e-20	4.4025	1.07e-05	0.00474828	TIE1	1	43300982	43323108	22127	+	ensembl_havana	gene	protein_coding
ENSG00000066056	Adipose Subcutaneous	ENSG00000066056.13	1	43300992	43300993	0.202	rs3120044	-4.52	rs3768046	0.157	-10.12	-4.41825	455	18	enet	0.17	4.1e-25	4.51948	6.2e-06	0.00366833	TIE1	1	43300982	43323108	22127	+	ensembl_havana	gene	protein_coding
ENSG00000066056	Brain Hippocampus	ENSG00000066056.13	1	43300992	43300993	0.1911	rs3120044	-4.52	rs4141741	0.088387	-4.4	-4.32064	461	1	top1	0.088	6.2e-05	4.3206	1.56e-05	0.009776	TIE1	1	43300982	43323108	22127	+	ensembl_havana	gene	protein_coding
ENSG00000066056	Heart Left Ventricle	ENSG00000066056.13	1	43300992	43300993	0.2134	rs3120044	-4.52	rs839758	0.098044	-7.01	-2.98451	459	36	enet	0.12	2.3e-12	4.54152	5.59e-06	0.00264527	TIE1	1	43300982	43323108	22127	+	ensembl_havana	gene	protein_coding
ENSG00000066056	Thyroid	ENSG00000066056.13	1	43300992	43300993	0.0603	rs3120044	-4.516	rs839993	0.0225	-5.23	-4.35954	458	458	susie	0.029	2.1e-05	4.38301	1.17e-05	0.00565344	TIE1	1	43300982	43323108	22127	+	ensembl_havana	gene	protein_coding
ENSG00000066056	Skin Sun Exposed Lower leg	ENSG00000066056.13	1	43300992	43300993	0.143	rs3120044	-4.52	rs3768046	0.116	-8.91	-4.41825	456	456	susie	0.12	6.6e-19	4.41563	1.01e-05	0.00761607	TIE1	1	43300982	43323108	22127	+	ensembl_havana	gene	protein_coding
ENSG00000066056	Cells Cultured fibroblasts	ENSG00000066056.13	1	43300992	43300993	0.0817	rs3120044	-4.516	rs11210860	-0.00205	3.76	-3.07382	457	457	susie	0.0017	0.18	-3.83894	0.000124	0.027061	TIE1	1	43300982	43323108	22127	+	ensembl_havana	gene	protein_coding
ENSG00000066135	Skin Not Sun Exposed Suprapubic	ENSG00000066135.12	1	43650157	43650158	0.0566	rs3120044	-4.516	rs11210858	0.0309	4.85	3.01041	436	5	enet	0.047	4e-07	3.59705	0.000322	0.0477481	KDM4A	1	43650149	43705518	55370	+	ensembl_havana	gene	protein_coding
ENSG00000066651	Testis	ENSG00000066651.18	6	125986429	125986430	0.099	rs4997859	3.06	rs641860	0.003146	-3.89	2.14984	256	256	susie	0.006	0.087	-3.56304	0.000367	0.0474225	TRMT11	6	125986479	126203817	217339	+	ensembl_havana	gene	protein_coding
ENSG00000066735	Brain Caudate basal ganglia	ENSG00000066735.14	14	104138722	104138723	0.1816	rs8004408	5.04	rs4906356	0.0116	-4.2	4.8498	351	18	enet	0.037	0.0041	-3.65163	0.000261	0.0276711	KIF26A	14	104136454	104180894	44441	+	ensembl_havana	gene	protein_coding
ENSG00000066923	Esophagus Muscularis	ENSG00000066923.17	7	100177562	100177563	0.0829	rs11764176	4.15	rs11771139	0.000577	3.77	4.03948	256	16	enet	0.015	0.0049	3.61	0.000311	0.0448504	STAG3	7	100177563	100214387	36825	+	ensembl_havana	gene	protein_coding
ENSG00000066923	Brain Anterior cingulate cortex BA24	ENSG00000066923.17	7	100177562	100177563	0.2352	rs11764176	4.15	rs10281368	0.068879	4.56	3.94655	267	267	susie	0.092	0.00011	3.9332	8.38e-05	0.0205478	STAG3	7	100177563	100214387	36825	+	ensembl_havana	gene	protein_coding
ENSG00000066923	Colon Sigmoid	ENSG00000066923.17	7	100177562	100177563	0.1266	rs11764176	4.15	rs1061230	0.028309	4.19	4.15075	264	264	susie	0.039	0.00024	4.11677	3.84e-05	0.0114192	STAG3	7	100177563	100214387	36825	+	ensembl_havana	gene	protein_coding
ENSG00000066923	Nerve Tibial	ENSG00000066923.17	7	100177562	100177563	0.3244	rs11764176	4.15	rs11764176	0.071	-6.54	4.15191	248	1	top1	0.071	2.6e-10	-4.15191	3.3e-05	0.0143468	STAG3	7	100177563	100214387	36825	+	ensembl_havana	gene	protein_coding
ENSG00000066923	Brain Cerebellar Hemisphere	ENSG00000066923.17	7	100177562	100177563	0.4107	rs11764176	4.15	rs1617502	0.224008	7.23	3.59974	265	265	susie	0.22	2.1e-11	4.07639	4.57e-05	0.0155808	STAG3	7	100177563	100214387	36825	+	ensembl_havana	gene	protein_coding
ENSG00000066923	Brain Hypothalamus	ENSG00000066923.17	7	100177562	100177563	0.2645	rs11764176	4.15	rs1880949	0.214	6.42	4.08045	269	1	top1	0.21	1.3e-10	4.08045	4.49e-05	0.0120877	STAG3	7	100177563	100214387	36825	+	ensembl_havana	gene	protein_coding
ENSG00000066923	Brain Nucleus accumbens basal ganglia	ENSG00000066923.17	7	100177562	100177563	0.2915	rs11764176	4.15	rs12705071	0.35961	8.54	3.8921	266	266	susie	0.36	1.3e-21	3.76738	0.000165	0.0246033	STAG3	7	100177563	100214387	36825	+	ensembl_havana	gene	protein_coding
ENSG00000066923	Pancreas	ENSG00000066923.17	7	100177562	100177563	0.1755	rs11764176	4.15	rs1637001	0.0467	5.66	4.15032	255	6	lasso	0.071	1.3e-06	3.75682	0.000172	0.0337806	STAG3	7	100177563	100214387	36825	+	ensembl_havana	gene	protein_coding
ENSG00000066923	Brain Cerebellum	ENSG00000066923.17	7	100177562	100177563	0.5052	rs11764176	4.15	rs11771139	0.400056	9.52	4.03948	263	23	enet	0.47	1e-30	4.22294	2.41e-05	0.010237	STAG3	7	100177563	100214387	36825	+	ensembl_havana	gene	protein_coding
ENSG00000066923	Muscle Skeletal	ENSG00000066923.17	7	100177562	100177563	0.102	rs11764176	4.15	rs2950520	0.134	9.87	4.0813	246	14	enet	0.14	2e-25	3.86594	0.000111	0.0249036	STAG3	7	100177563	100214387	36825	+	ensembl_havana	gene	protein_coding
ENSG00000066923	Adrenal Gland	ENSG00000066923.17	7	100177562	100177563	0.0787	rs11764176	4.15	rs11771139	0.002767	4.03	4.03948	264	8	enet	0.026	0.0079	3.92827	8.56e-05	0.0221516	STAG3	7	100177563	100214387	36825	+	ensembl_havana	gene	protein_coding
ENSG00000066923	Brain Frontal Cortex BA9	ENSG00000066923.17	7	100177562	100177563	0.1677	rs11764176	4.15	rs858506	0.164	5.73	4.08028	266	266	susie	0.17	5.4e-09	4.21758	2.47e-05	0.0110072	STAG3	7	100177563	100214387	36825	+	ensembl_havana	gene	protein_coding
ENSG00000066923	Brain Caudate basal ganglia	ENSG00000066923.17	7	100177562	100177563	0.3932	rs11764176	4.15	rs1637001	0.226264	7.49	4.15032	269	25	enet	0.3	6.9e-17	3.61234	0.000303	0.0307398	STAG3	7	100177563	100214387	36825	+	ensembl_havana	gene	protein_coding
ENSG00000066923	Pituitary	ENSG00000066923.17	7	100177562	100177563	0.1615	rs11764176	4.15	rs1880949	0.076271	4.9	4.08045	270	16	enet	0.085	3e-06	4.27053	1.95e-05	0.0112976	STAG3	7	100177563	100214387	36825	+	ensembl_havana	gene	protein_coding
ENSG00000066923	Brain Substantia nigra	ENSG00000066923.17	7	100177562	100177563	0.592	rs11764176	4.15	rs4729561	0.30913	6.42	2.32	263	38	enet	0.37	3.2e-13	3.52739	0.00042	0.0439524	STAG3	7	100177563	100214387	36825	+	ensembl_havana	gene	protein_coding
ENSG00000067560	Artery Tibial	ENSG00000067560.10	3	49412201	49412202	0.037	rs6803222	-4.84	rs9822268	0.00953	-4.12	-4.26084	288	16	enet	0.012	0.0041	3.80079	0.000144	0.031266	RHOA	3	49359139	49412998	53860	-	ensembl_havana	gene	protein_coding
ENSG00000067836	Brain Anterior cingulate cortex BA24	ENSG00000067836.12	16	4802949	4802950	0.2728	rs11645060	-3.36	rs8118	0.22092	6.08	2.64523	387	15	enet	0.26	2.8e-11	3.53543	0.000407	0.042297	ROGDI	16	4796968	4802880	5913	-	ensembl_havana	gene	protein_coding
ENSG00000067836	Brain Cortex	ENSG00000067836.12	16	4802949	4802950	0.2673	rs11645060	-3.36	rs8118	0.0432	4.41	2.64523	383	27	enet	0.047	0.001	3.4687	0.000523	0.0479792	ROGDI	16	4796968	4802880	5913	-	ensembl_havana	gene	protein_coding
ENSG00000068078	Brain Cerebellum	ENSG00000068078.17	4	1793306	1793307	0.1568	rs4865483	-3.72	rs12502543	0.000785	3.77	2.70678	280	17	enet	0.031	0.0063	3.65861	0.000254	0.0331362	FGFR3	4	1793293	1808872	15580	+	ensembl_havana	gene	protein_coding
ENSG00000068745	Spleen	ENSG00000068745.14	3	48740352	48740353	0.5096	rs3172494	-3.21	rs3172494	0.069264	-4.65	-3.20987	273	7	enet	0.078	1.2e-05	4.2411	2.22e-05	0.0128261	IP6K2	3	48688003	48740353	52351	-	ensembl_havana	gene	protein_coding
ENSG00000068745	Brain Cerebellar Hemisphere	ENSG00000068745.14	3	48740352	48740353	0.5859	rs3172494	-3.21	rs4974078	0.077742	-4.33	-1.39136	275	14	lasso	0.11	3.3e-06	3.6028	0.000315	0.035706	IP6K2	3	48688003	48740353	52351	-	ensembl_havana	gene	protein_coding
ENSG00000068745	Skin Not Sun Exposed Suprapubic	ENSG00000068745.14	3	48740352	48740353	0.4883	rs3172494	-3.21	rs3172494	0.0429	-6.42	-3.2099	272	26	enet	0.14	9.1e-19	3.58769	0.000334	0.0477481	IP6K2	3	48688003	48740353	52351	-	ensembl_havana	gene	protein_coding
ENSG00000068745	Adipose Subcutaneous	ENSG00000068745.14	3	48740352	48740353	0.3477	rs3172494	-3.21	rs3172494	0.0616	-6.39	-3.20987	264	7	lasso	0.074	1.4e-11	3.78331	0.000155	0.0289605	IP6K2	3	48688003	48740353	52351	-	ensembl_havana	gene	protein_coding
ENSG00000071054	Thyroid	ENSG00000071054.16	2	101696849	101696850	0.0484	rs1876801	-4.53	rs4851487	0.0536	5.71	3.68006	420	1	top1	0.054	1.2e-08	3.68006	0.000233	0.0333976	MAP4K4	2	101696850	101894690	197841	+	ensembl_havana	gene	protein_coding
ENSG00000072364	Esophagus Mucosa	ENSG00000072364.12	5	132963633	132963634	0.0546	rs803054	5.77	rs7723827	0.03576	4.85	4.04515	379	4	lasso	0.041	2.9e-06	3.99	6.48e-05	0.0176717	AFF4	5	132875395	132963634	88240	-	ensembl_havana	gene	protein_coding
ENSG00000072364	Thyroid	ENSG00000072364.12	5	132963633	132963634	0.2717	rs803054	5.77	rs803224	0.195	10.78	4.09746	377	24	enet	0.2	2e-30	3.85	0.000119	0.0243647	AFF4	5	132875395	132963634	88240	-	ensembl_havana	gene	protein_coding
ENSG00000072364	Breast Mammary Tissue	ENSG00000072364.12	5	132963633	132963634	0.1335	rs803054	5.77	rs254287	0.049	5.53	3.19103	382	382	susie	0.057	9.3e-07	3.59611	0.000323	0.0459757	AFF4	5	132875395	132963634	88240	-	ensembl_havana	gene	protein_coding
ENSG00000072364	Adipose Subcutaneous	ENSG00000072364.12	5	132963633	132963634	0.1659	rs803054	5.77	rs803224	0.115637	8.28	4.09746	370	370	susie	0.12	1.6e-17	3.85047	0.000118	0.0246412	AFF4	5	132875395	132963634	88240	-	ensembl_havana	gene	protein_coding
ENSG00000072364	Spleen	ENSG00000072364.12	5	132963633	132963634	0.4141	rs803054	5.77	rs7723827	0.144331	6.69	4.04515	389	389	susie	0.17	9e-11	3.9295	8.51e-05	0.0248721	AFF4	5	132875395	132963634	88240	-	ensembl_havana	gene	protein_coding
ENSG00000072364	Nerve Tibial	ENSG00000072364.12	5	132963633	132963634	0.1893	rs803054	5.77	rs803224	0.0835	7.52	4.09746	376	1	top1	0.083	6.5e-12	4.09746	4.18e-05	0.0158249	AFF4	5	132875395	132963634	88240	-	ensembl_havana	gene	protein_coding
ENSG00000072364	Skin Not Sun Exposed Suprapubic	ENSG00000072364.12	5	132963633	132963634	0.1387	rs803054	5.77	rs708458	0.0473	5.93	4.09798	369	369	susie	0.05	1.5e-07	3.84626	0.00012	0.0280718	AFF4	5	132875395	132963634	88240	-	ensembl_havana	gene	protein_coding
ENSG00000072682	Colon Sigmoid	ENSG00000072682.18	5	132295314	132295315	0.1287	rs803054	5.77	rs11955347	0.074637	5.52	-4.14791	399	1	top1	0.075	4.5e-07	-4.1479	3.36e-05	0.0114192	P4HA2	5	132190147	132295315	105169	-	ensembl_havana	gene	protein_coding
ENSG00000072682	Ovary	ENSG00000072682.18	5	132295314	132295315	0.3489	rs803054	5.77	rs11955347	0.117299	5.08	-4.14791	396	396	susie	0.13	8.7e-07	-4.34211	1.41e-05	0.0051606	P4HA2	5	132190147	132295315	105169	-	ensembl_havana	gene	protein_coding
ENSG00000072682	Thyroid	ENSG00000072682.18	5	132295314	132295315	0.4345	rs803054	5.77	rs4705928	0.394	15.07	-4.24594	397	1	top1	0.39	2.4e-64	-4.25	2.18e-05	0.00849497	P4HA2	5	132190147	132295315	105169	-	ensembl_havana	gene	protein_coding
ENSG00000072682	Brain Cerebellum	ENSG00000072682.18	5	132295314	132295315	0.1505	rs803057	5.94	rs7720230	0.162468	6.02	-4.3885	411	1	top1	0.16	8.6e-10	-4.3885	1.14e-05	0.00674968	P4HA2	5	132190147	132295315	105169	-	ensembl_havana	gene	protein_coding
ENSG00000072682	Brain Cerebellar Hemisphere	ENSG00000072682.18	5	132295314	132295315	0.2775	rs803057	5.94	rs7720230	0.161648	5.74	-4.3885	412	1	top1	0.16	2.1e-08	-4.3885	1.14e-05	0.00740088	P4HA2	5	132190147	132295315	105169	-	ensembl_havana	gene	protein_coding
ENSG00000072682	Testis	ENSG00000072682.18	5	132295314	132295315	0.343	rs803054	5.77	rs7705189	0.315	10.11	-4.57058	410	1	top1	0.31	2.5e-28	-4.57058	4.86e-06	0.00320607	P4HA2	5	132190147	132295315	105169	-	ensembl_havana	gene	protein_coding
ENSG00000072682	Esophagus Mucosa	ENSG00000072682.18	5	132295314	132295315	0.237	rs803054	5.77	rs11955347	0.219442	10.78	-4.14791	394	12	enet	0.22	2.7e-29	-4.24	2.28e-05	0.0112146	P4HA2	5	132190147	132295315	105169	-	ensembl_havana	gene	protein_coding
ENSG00000072682	Esophagus Gastroesophageal Junction	ENSG00000072682.18	5	132295314	132295315	0.0755	rs803054	5.77	rs7720230	0.041	5.16	-4.3885	396	396	susie	0.064	1.8e-06	-4.10176	4.1e-05	0.00995625	P4HA2	5	132190147	132295315	105169	-	ensembl_havana	gene	protein_coding
ENSG00000072682	Colon Transverse	ENSG00000072682.18	5	132295314	132295315	0.0553	rs803054	5.77	rs4705928	0.044149	4.81	-4.2459	398	1	top1	0.044	2.9e-05	-4.24594	2.18e-05	0.00667865	P4HA2	5	132190147	132295315	105169	-	ensembl_havana	gene	protein_coding
ENSG00000072694	Colon Sigmoid	ENSG00000072694.20	1	161663146	161663147	0.0876	rs12129787	-4.57	rs1538971	0.00775	4.07	4.10831	480	5	lasso	0.015	0.016	3.82701	0.00013	0.0272885	FCGR2B	1	161663143	161678654	15512	+	ensembl_havana	gene	protein_coding
ENSG00000072786	Testis	ENSG00000072786.12	5	172188385	172188386	0.1381	rs7706554	-4.26	rs7706554	0.0542	4.29	-4.26293	535	4	lasso	0.061	4e-06	-3.6002	0.000318	0.0447643	STK10	5	172042079	172188224	146146	-	ensembl_havana	gene	protein_coding
ENSG00000073605	Spleen	ENSG00000073605.18	17	39918649	39918650	0.4694	rs7502912	4.64	rs8067378	0.446	10.34	3.69887	288	1	top1	0.45	6.1e-31	3.69887	0.000217	0.0455897	GSDMB	17	39904595	39919854	15260	-	ensembl_havana	gene	protein_coding
ENSG00000073605	Colon Transverse	ENSG00000073605.18	17	39918649	39918650	0.1483	rs7502912	4.64	rs8069176	0.191	-8.51	-4.01271	290	1	top1	0.19	8.8e-19	4.01271	6e-05	0.0143606	GSDMB	17	39904595	39919854	15260	-	ensembl_havana	gene	protein_coding
ENSG00000073605	Small Intestine Terminal Ileum	ENSG00000073605.18	17	39918649	39918650	0.3994	rs7502912	4.64	rs7216389	0.197226	6.94	3.5339	291	291	susie	0.23	9.7e-12	3.91132	9.18e-05	0.0166947	GSDMB	17	39904595	39919854	15260	-	ensembl_havana	gene	protein_coding
ENSG00000073605	Whole Blood	ENSG00000073605.18	17	39918649	39918650	0.3853	rs7502912	4.64	rs8067378	0.417	16.74	3.69887	290	290	susie	0.45	9.4e-90	4.16094	3.17e-05	0.0101428	GSDMB	17	39904595	39919854	15260	-	ensembl_havana	gene	protein_coding
ENSG00000073605	Cells EBV-transformed lymphocytes	ENSG00000073605.18	17	39918649	39918650	0.29	rs7502912	4.64	rs8067378	0.286	6.58	3.6989	289	1	top1	0.29	1.9e-12	3.69887	0.000217	0.0411818	GSDMB	17	39904595	39919854	15260	-	ensembl_havana	gene	protein_coding
ENSG00000073605	Stomach	ENSG00000073605.18	17	39918649	39918650	0.1177	rs7502912	4.64	rs11557467	0.130809	6.88	3.66858	291	1	top1	0.13	1.1e-11	3.66858	0.000244	0.0340692	GSDMB	17	39904595	39919854	15260	-	ensembl_havana	gene	protein_coding
ENSG00000075413	Spleen	ENSG00000075413.17	14	103385391	103385392	0.1228	rs8017993	5.37	rs10141388	0.026767	4.6	-2.97202	357	357	susie	0.052	0.00033	-4.11281	3.91e-05	0.0159459	MARK3	14	103385377	103503831	118455	+	ensembl_havana	gene	protein_coding
ENSG00000075413	Lung	ENSG00000075413.17	14	103385391	103385392	0.0846	rs8017993	5.37	rs7150141	0.023429	5.47	-3.62957	347	347	susie	0.031	3.3e-05	-3.74511	0.00018	0.0272829	MARK3	14	103385377	103503831	118455	+	ensembl_havana	gene	protein_coding
ENSG00000075413	Testis	ENSG00000075413.17	14	103385391	103385392	0.1217	rs8017993	5.37	rs861531	0.023874	4.96	-3.6197	356	356	susie	0.047	5.3e-05	-3.7823	0.000155	0.0289966	MARK3	14	103385377	103503831	118455	+	ensembl_havana	gene	protein_coding
ENSG00000075651	Prostate	ENSG00000075651.15	3	171810949	171810950	0.1617	rs6763184	3.49	rs4378993	0.014107	4.59	-1.60276	452	47	enet	0.017	0.03	-3.5896	0.000331	0.0362733	PLD1	3	171600404	171810950	210547	-	ensembl_havana	gene	protein_coding
ENSG00000076513	Cells Cultured fibroblasts	ENSG00000076513.16	12	109999185	109999186	0.0538	rs17680262	4.25	rs17680262	0.015634	4.18	4.24743	305	1	top1	0.016	0.0034	4.24743	2.16e-05	0.0086001	ANKRD13A	12	109999186	110039763	40578	+	ensembl_havana	gene	protein_coding
ENSG00000078142	Brain Cortex	ENSG00000078142.12	18	41955205	41955206	0.249	rs9807506	4.27	rs620052	0.110616	-5.4	3.32668	379	9	lasso	0.14	1.9e-08	-3.5852	0.000337	0.0373752	PIK3C3	18	41955234	42087830	132597	+	ensembl_havana	gene	protein_coding
ENSG00000078142	Brain Cerebellar Hemisphere	ENSG00000078142.12	18	41955205	41955206	0.1742	rs9807506	4.27	rs620052	0.02878	-4.37	3.32668	379	9	enet	0.044	0.003	-3.85101	0.000118	0.0232138	PIK3C3	18	41955234	42087830	132597	+	ensembl_havana	gene	protein_coding
ENSG00000078142	Artery Tibial	ENSG00000078142.12	18	41955205	41955206	0.0723	rs9807506	4.27	rs3813065	0.0239	-5.24	3.32003	377	4	lasso	0.028	3e-05	-3.8081	0.00014	0.0310443	PIK3C3	18	41955234	42087830	132597	+	ensembl_havana	gene	protein_coding
ENSG00000078142	Brain Cerebellum	ENSG00000078142.12	18	41955205	41955206	0.1821	rs9807506	4.27	rs620052	0.0709	-5.46	3.32668	380	4	lasso	0.13	5.5e-08	-3.8299	0.000128	0.0259267	PIK3C3	18	41955234	42087830	132597	+	ensembl_havana	gene	protein_coding
ENSG00000078142	Adipose Visceral Omentum	ENSG00000078142.12	18	41955205	41955206	0.119	rs9807506	4.27	rs638763	0.048516	-5.82	3.02712	379	5	lasso	0.073	1.8e-09	-3.59666	0.000322	0.0389667	PIK3C3	18	41955234	42087830	132597	+	ensembl_havana	gene	protein_coding
ENSG00000078319	Adrenal Gland	ENSG00000078319.9	7	100341907	100341908	0.0605	rs11764176	4.15	rs34919929	-0.002481	3.74	3.31052	299	6	lasso	0.035	0.0025	3.98289	6.81e-05	0.0205135	PMS2P1	7	100328836	100335860	7025	-	havana	gene	transcribed_unprocessed_pseudogene
ENSG00000078487	Lung	ENSG00000078487.17	7	100428791	100428792	0.0366	rs11764176	4.15	rs314358	-0.000352	-3.59	-2.76925	311	311	susie	0.011	0.011	3.69478	0.00022	0.0313549	ZCWPW1	7	100400826	100428992	28167	-	ensembl_havana	gene	protein_coding
ENSG00000079435	Whole Blood	ENSG00000079435.9	19	42427425	42427426	0.0283	rs10469285	3.34	rs3810147	0.00133	3.87	2.94841	123	16	enet	0.0091	0.0076	3.70765	0.000209	0.034067	LIPE	19	42401514	42427388	25875	-	ensembl_havana	gene	protein_coding
ENSG00000079459	Brain Nucleus accumbens basal ganglia	ENSG00000079459.12	8	11795572	11795573	0.1893	rs2409764	-4.82	rs11998678	0.00457	-4.1	3.52573	469	3	lasso	0.017	0.037	-4.09625	4.2e-05	0.014091	FDFT1	8	11795573	11839395	43823	+	ensembl_havana	gene	protein_coding
ENSG00000080644	Brain Caudate basal ganglia	ENSG00000080644.15	15	78621294	78621295	0.5607	rs16969968	18.6	rs1948	0.419714	9.27	-6.80607	426	426	susie	0.43	1.5e-25	-6.82162	9e-12	9.7326e-09	CHRNA3	15	78593052	78621295	28244	-	ensembl_havana	gene	protein_coding
ENSG00000080644	Colon Transverse	ENSG00000080644.15	15	78621294	78621295	0.0608	rs16969968	18.6	rs11638490	0.0133	-3.95	13.0183	425	425	susie	0.015	0.01	-17.1	2.57e-65	1.96836e-61	CHRNA3	15	78593052	78621295	28244	-	ensembl_havana	gene	protein_coding
ENSG00000080644	Colon Sigmoid	ENSG00000080644.15	15	78621294	78621295	0.1396	rs16969968	18.6	rs12914385	0.071225	-6.04	18.5319	424	6	lasso	0.092	2.1e-08	-17.5012	1.4e-68	9.9918e-65	CHRNA3	15	78593052	78621295	28244	-	ensembl_havana	gene	protein_coding
ENSG00000080644	Lung	ENSG00000080644.15	15	78621294	78621295	0.059	rs16969968	18.6	rs3743074	0.00343	4.06	-7.3171	421	9	enet	0.013	0.005	-13.7052	9.45e-43	9.0238e-39	CHRNA3	15	78593052	78621295	28244	-	ensembl_havana	gene	protein_coding
ENSG00000080644	Muscle Skeletal	ENSG00000080644.15	15	78621294	78621295	0.2559	rs16969968	18.6	rs8053	0.316	14.99	-7.31539	422	19	enet	0.32	5.3e-62	-7.91	2.56e-15	5.872e-12	CHRNA3	15	78593052	78621295	28244	-	ensembl_havana	gene	protein_coding
ENSG00000080644	Esophagus Muscularis	ENSG00000080644.15	15	78621294	78621295	0.1279	rs16969968	18.6	rs2036527	0.00472	-4.63	18.2157	424	20	enet	0.035	3e-05	-11.0371	2.53e-28	2.44955e-24	CHRNA3	15	78593052	78621295	28244	-	ensembl_havana	gene	protein_coding
ENSG00000080644	Heart Left Ventricle	ENSG00000080644.15	15	78621294	78621295	0.0629	rs16969968	18.6	rs2292117	0.009118	3.94	-7.3996	424	424	susie	0.015	0.009	-7.35956	1.85e-13	2.04271e-10	CHRNA3	15	78593052	78621295	28244	-	ensembl_havana	gene	protein_coding
ENSG00000080644	Brain Nucleus accumbens basal ganglia	ENSG00000080644.15	15	78621294	78621295	0.315	rs16969968	18.6	rs950776	0.319	8.46	-6.36716	425	10	enet	0.34	9.8e-20	-6.47311	9.6e-11	1.03066e-07	CHRNA3	15	78593052	78621295	28244	-	ensembl_havana	gene	protein_coding
ENSG00000080644	Nerve Tibial	ENSG00000080644.15	15	78621294	78621295	0.185	rs16969968	18.6	rs2292117	0.233479	11.18	-7.3996	423	1	top1	0.23	1.1e-32	-7.3996	1.37e-13	5.559e-10	CHRNA3	15	78593052	78621295	28244	-	ensembl_havana	gene	protein_coding
ENSG00000080644	Brain Putamen basal ganglia	ENSG00000080644.15	15	78621294	78621295	0.4545	rs16969968	18.6	rs660652	0.336337	7.97	-7.37733	426	18	enet	0.35	1.3e-17	-7.52667	5.21e-14	1.21263e-10	CHRNA3	15	78593052	78621295	28244	-	ensembl_havana	gene	protein_coding
ENSG00000080644	Testis	ENSG00000080644.15	15	78621294	78621295	0.199	rs16969968	18.6	rs12906835	0.091495	-6.03	-4.7033	423	423	susie	0.12	1.4e-10	7.6218	2.5e-14	4.47643e-11	CHRNA3	15	78593052	78621295	28244	-	ensembl_havana	gene	protein_coding
ENSG00000080644	Brain Cerebellum	ENSG00000080644.15	15	78621294	78621295	0.2339	rs16969968	18.6	rs16969968	0.0195	-4.19	18.5952	425	425	susie	0.043	0.0015	-18.4553	4.72e-76	3.63298e-72	CHRNA3	15	78593052	78621295	28244	-	ensembl_havana	gene	protein_coding
ENSG00000081692	Skin Not Sun Exposed Suprapubic	ENSG00000081692.12	1	227734815	227734816	0.0527	rs6672559	4.486	rs10916167	0.03	4.72	4.40875	372	1	top1	0.03	4.5e-05	4.40875	1.04e-05	0.00535236	JMJD4	1	227730425	227735411	4987	-	ensembl_havana	gene	protein_coding
ENSG00000081692	Skin Sun Exposed Lower leg	ENSG00000081692.12	1	227734815	227734816	0.043	rs6672559	4.49	rs10916199	0.0277	4.46	4.23306	374	1	top1	0.028	2.3e-05	4.23306	2.31e-05	0.0118765	JMJD4	1	227730425	227735411	4987	-	ensembl_havana	gene	protein_coding
ENSG00000081692	Nerve Tibial	ENSG00000081692.12	1	227734815	227734816	0.0581	rs6672559	4.49	rs12077397	0.0236	4.65	2.66591	373	8	enet	0.027	8.7e-05	3.65888	0.000253	0.043428	JMJD4	1	227730425	227735411	4987	-	ensembl_havana	gene	protein_coding
ENSG00000087157	Colon Transverse	ENSG00000087157.18	17	78378639	78378640	0.1368	rs4969170	3.97	rs2271613	0.0122	-4.84	3.76685	487	487	susie	0.015	0.012	-3.58734	0.000334	0.0381807	PGS1	17	78378649	78425114	46466	+	ensembl_havana	gene	protein_coding
ENSG00000087157	Esophagus Gastroesophageal Junction	ENSG00000087157.18	17	78378639	78378640	0.1769	rs4969170	3.97	rs4969170	0.050639	-5.19	3.97135	486	9	lasso	0.058	6e-06	-4.05178	5.08e-05	0.0107464	PGS1	17	78378649	78425114	46466	+	ensembl_havana	gene	protein_coding
ENSG00000087157	Esophagus Muscularis	ENSG00000087157.18	17	78378639	78378640	0.2192	rs4969170	3.97	rs2271613	0.038091	-5.85	3.76685	486	21	enet	0.11	3.4e-13	-3.63459	0.000278	0.0434128	PGS1	17	78378649	78425114	46466	+	ensembl_havana	gene	protein_coding
ENSG00000087157	Brain Cerebellar Hemisphere	ENSG00000087157.18	17	78378639	78378640	0.2224	rs4969170	3.97	rs2271613	0.068547	-4.32	3.76685	487	1	top1	0.069	0.00027	-3.7668	0.000165	0.0288723	PGS1	17	78378649	78425114	46466	+	ensembl_havana	gene	protein_coding
ENSG00000087157	Brain Cerebellum	ENSG00000087157.18	17	78378639	78378640	0.2073	rs4969170	3.97	rs8071516	0.0433	-5.09	3.0499	487	24	enet	0.089	6.4e-06	-3.56529	0.000363	0.0393523	PGS1	17	78378649	78425114	46466	+	ensembl_havana	gene	protein_coding
ENSG00000087157	Nerve Tibial	ENSG00000087157.18	17	78378639	78378640	0.1811	rs4969170	3.97	rs8069521	0.0855	-7.89	3.06589	486	8	enet	0.13	1.5e-17	-3.56735	0.000361	0.0493759	PGS1	17	78378649	78425114	46466	+	ensembl_havana	gene	protein_coding
ENSG00000087157	Lung	ENSG00000087157.18	17	78378639	78378640	0.0799	rs4969170	3.97	rs2271613	0.057427	-5.56	3.76685	485	1	top1	0.057	2.2e-08	-3.76685	0.000165	0.0270555	PGS1	17	78378649	78425114	46466	+	ensembl_havana	gene	protein_coding
ENSG00000087266	Esophagus Gastroesophageal Junction	ENSG00000087266.15	4	2793022	2793023	0.1033	rs624833	-5.63	rs6600766	0.0662	-4.88	-1.21686	396	396	susie	0.071	5.7e-07	3.71837	0.000201	0.0269523	SH3BP2	4	2793071	2841098	48028	+	ensembl_havana	gene	protein_coding
ENSG00000087269	Testis	ENSG00000087269.15	4	2963384	2963385	0.1366	rs624833	-5.63	rs2471340	0.105814	-6.3	-4.76669	384	1	top1	0.11	1.4e-09	4.76669	1.87e-06	0.00167418	NOP14	4	2937933	2963406	25474	-	ensembl_havana	gene	protein_coding
ENSG00000087269	Brain Cerebellar Hemisphere	ENSG00000087269.15	4	2963384	2963385	0.157	rs624833	-5.63	rs16843629	0.06388	-4.59	-3.73624	385	1	top1	0.064	0.00043	3.7362	0.000187	0.0289875	NOP14	4	2937933	2963406	25474	-	ensembl_havana	gene	protein_coding
ENSG00000087269	Brain Cerebellum	ENSG00000087269.15	4	2963384	2963385	0.4219	rs624833	-5.63	rs13106867	0.047762	5.31	0.91805	383	45	enet	0.2	3.8e-12	4.20061	2.66e-05	0.010237	NOP14	4	2937933	2963406	25474	-	ensembl_havana	gene	protein_coding
ENSG00000087269	Thyroid	ENSG00000087269.15	4	2963384	2963385	0.1348	rs624833	-5.63	rs16843629	0.111	-8.49	-3.73624	380	8	lasso	0.14	2.3e-21	4.21407	2.51e-05	0.00947525	NOP14	4	2937933	2963406	25474	-	ensembl_havana	gene	protein_coding
ENSG00000087269	Adrenal Gland	ENSG00000087269.15	4	2963384	2963385	0.2036	rs624833	-5.63	rs1063745	0.117661	-6.8	-3.85045	384	384	susie	0.16	1.1e-10	3.90599	9.38e-05	0.0228709	NOP14	4	2937933	2963406	25474	-	ensembl_havana	gene	protein_coding
ENSG00000087269	Cells Cultured fibroblasts	ENSG00000087269.15	4	2963384	2963385	0.1655	rs624833	-5.63	rs2256086	0.119638	-8.42	-3.93944	387	26	enet	0.14	1.4e-17	4.39457	1.11e-05	0.00638213	NOP14	4	2937933	2963406	25474	-	ensembl_havana	gene	protein_coding
ENSG00000087269	Liver	ENSG00000087269.15	4	2963384	2963385	0.1158	rs624833	-5.63	rs2515960	0.103482	-5.09	-3.83354	382	1	top1	0.1	1.3e-06	3.83354	0.000126	0.0329742	NOP14	4	2937933	2963406	25474	-	ensembl_havana	gene	protein_coding
ENSG00000087269	Adipose Subcutaneous	ENSG00000087269.15	4	2963384	2963385	0.0307	rs624833	-5.63	rs2051556	-0.000434	-3.95	-4.79015	384	384	susie	0.0023	0.13	5.14856	2.62e-07	0.000310033	NOP14	4	2937933	2963406	25474	-	ensembl_havana	gene	protein_coding
ENSG00000087269	Pituitary	ENSG00000087269.15	4	2963384	2963385	0.1659	rs624833	-5.63	rs13106867	0.015645	4.31	0.91805	384	3	lasso	0.043	0.00074	4.04368	5.26e-05	0.0170159	NOP14	4	2937933	2963406	25474	-	ensembl_havana	gene	protein_coding
ENSG00000087274	Thyroid	ENSG00000087274.16	4	2843856	2843857	0.1431	rs624833	-5.63	rs1263360	0.0305	5.88	3.8737	377	17	enet	0.076	1e-11	3.60223	0.000316	0.0389518	ADD1	4	2843844	2930076	86233	+	ensembl_havana	gene	protein_coding
ENSG00000087274	Lung	ENSG00000087274.16	4	2843856	2843857	0.1102	rs624833	-5.63	rs1263360	0.0338	5.69	3.8737	382	382	susie	0.037	6e-06	4.2261	2.38e-05	0.00869641	ADD1	4	2843844	2930076	86233	+	ensembl_havana	gene	protein_coding
ENSG00000087274	Whole Blood	ENSG00000087274.16	4	2843856	2843857	0.0997	rs624833	-5.63	rs10026792	0.0444	6.23	-5.44886	381	6	lasso	0.06	9.1e-11	-4.81602	1.46e-06	0.00112307	ADD1	4	2843844	2930076	86233	+	ensembl_havana	gene	protein_coding
ENSG00000087274	Adrenal Gland	ENSG00000087274.16	4	2843856	2843857	0.1069	rs624833	-5.63	rs1242228	0.028588	4.45	3.55743	381	1	top1	0.029	0.0056	3.55743	0.000374	0.047668	ADD1	4	2843844	2930076	86233	+	ensembl_havana	gene	protein_coding
ENSG00000087274	Cells Cultured fibroblasts	ENSG00000087274.16	4	2843856	2843857	0.112	rs624833	-5.63	rs35780153	0.05032	5.23	-5.28642	384	1	top1	0.05	3.8e-07	-5.28642	1.25e-07	0.000160266	ADD1	4	2843844	2930076	86233	+	ensembl_havana	gene	protein_coding
ENSG00000088002	Brain Frontal Cortex BA9	ENSG00000088002.11	19	48552074	48552075	0.2935	rs10426628	3.58	rs10426628	0.107468	4.58	3.58429	484	1	top1	0.11	5.6e-06	3.58429	0.000338	0.0331375	SULT2B1	19	48552172	48599425	47254	+	ensembl_havana	gene	protein_coding
ENSG00000088538	Skin Sun Exposed Lower leg	ENSG00000088538.12	3	50675240	50675241	0.5369	rs388483	-3.37	rs388483	0.31	-13.74	-3.37158	306	22	lasso	0.36	7.1e-60	3.8	0.000145	0.0303721	DOCK3	3	50674927	51384198	709272	+	ensembl_havana	gene	protein_coding
ENSG00000088808	Pancreas	ENSG00000088808.16	14	103847589	103847590	0.0541	rs8017993	5.37	rs3742365	0.05275	-4.85	4.99	326	1	top1	0.053	3e-05	-4.98904	6.07e-07	0.0020723	PPP1R13B	14	103733195	103847575	114381	-	ensembl_havana	gene	protein_coding
ENSG00000088808	Skin Sun Exposed Lower leg	ENSG00000088808.16	14	103847589	103847590	0.0763	rs8017993	5.37	rs12891477	0.048063	-6.57	4.3839	325	23	enet	0.075	4.4e-12	-3.8755	0.000106	0.0255099	PPP1R13B	14	103733195	103847575	114381	-	ensembl_havana	gene	protein_coding
ENSG00000088808	Colon Sigmoid	ENSG00000088808.16	14	103847589	103847590	0.2101	rs8017993	5.37	rs12433109	0.146573	-7.32	4.99269	327	15	enet	0.15	4.7e-13	-5.03374	4.81e-07	0.00034329	PPP1R13B	14	103733195	103847575	114381	-	ensembl_havana	gene	protein_coding
ENSG00000088808	Colon Transverse	ENSG00000088808.16	14	103847589	103847590	0.1056	rs8017993	5.37	rs3818085	0.080324	-5.93	4.5594	327	327	susie	0.087	5e-09	-4.53986	5.63e-06	0.00287468	PPP1R13B	14	103733195	103847575	114381	-	ensembl_havana	gene	protein_coding
ENSG00000088808	Nerve Tibial	ENSG00000088808.16	14	103847589	103847590	0.0345	rs8017993	5.37	rs8004408	0.02632	-4.53	5.0406	326	1	top1	0.026	0.0001	-5.04058	4.64e-07	0.000513479	PPP1R13B	14	103733195	103847575	114381	-	ensembl_havana	gene	protein_coding
ENSG00000088808	Esophagus Muscularis	ENSG00000088808.16	14	103847589	103847590	0.1371	rs8017993	5.37	rs4900594	0.191	-9.61	4.82384	326	1	top1	0.19	2.5e-23	-4.82383	1.41e-06	0.0014523	PPP1R13B	14	103733195	103847575	114381	-	ensembl_havana	gene	protein_coding
ENSG00000088808	Esophagus Gastroesophageal Junction	ENSG00000088808.16	14	103847589	103847590	0.1639	rs8017993	5.37	rs2295145	0.192671	-8.31	4.49116	326	326	susie	0.2	1.7e-17	-4.62854	3.68e-06	0.00193857	PPP1R13B	14	103733195	103847575	114381	-	ensembl_havana	gene	protein_coding
ENSG00000088808	Cells EBV-transformed lymphocytes	ENSG00000088808.16	14	103847589	103847590	0.167	rs8017993	5.37	rs8004408	0.097965	-4.71	5.04058	327	327	susie	0.13	4.7e-06	-4.75001	2.03e-06	0.0013869	PPP1R13B	14	103733195	103847575	114381	-	ensembl_havana	gene	protein_coding
ENSG00000088808	Adipose Visceral Omentum	ENSG00000088808.16	14	103847589	103847590	0.0604	rs8017993	5.37	rs12886637	0.0143	-4.24	4.83662	326	1	top1	0.014	0.0055	-4.83662	1.32e-06	0.00093929	PPP1R13B	14	103733195	103847575	114381	-	ensembl_havana	gene	protein_coding
ENSG00000088808	Skin Not Sun Exposed Suprapubic	ENSG00000088808.16	14	103847589	103847590	0.0774	rs8017993	5.37	rs2223937	0.03553	-5.75	4.63836	327	21	enet	0.054	4.9e-08	-3.93451	8.34e-05	0.0209877	PPP1R13B	14	103733195	103847575	114381	-	ensembl_havana	gene	protein_coding
ENSG00000088808	Breast Mammary Tissue	ENSG00000088808.16	14	103847589	103847590	0.073	rs8017993	5.37	rs2887282	0.042119	-5.44	4.636	326	326	susie	0.065	1.8e-07	-4.69649	2.65e-06	0.00153782	PPP1R13B	14	103733195	103847575	114381	-	ensembl_havana	gene	protein_coding
ENSG00000088808	Brain Caudate basal ganglia	ENSG00000088808.16	14	103847589	103847590	0.1932	rs8017993	5.37	rs722637	0.0896	4.94	4.7743	327	1	top1	0.09	1.3e-05	4.77427	1.8e-06	0.00139037	PPP1R13B	14	103733195	103847575	114381	-	ensembl_havana	gene	protein_coding
ENSG00000088808	Muscle Skeletal	ENSG00000088808.16	14	103847589	103847590	0.0227	rs8017993	5.37	rs2295146	0.015811	-4.63	4.42342	326	326	susie	0.023	3e-05	-4.84192	1.29e-06	0.00107598	PPP1R13B	14	103733195	103847575	114381	-	ensembl_havana	gene	protein_coding
ENSG00000088808	Thyroid	ENSG00000088808.16	14	103847589	103847590	0.1439	rs8017993	5.37	rs4900594	0.13	9.25	4.82384	326	326	susie	0.14	1.5e-20	4.68909	2.74e-06	0.00220661	PPP1R13B	14	103733195	103847575	114381	-	ensembl_havana	gene	protein_coding
ENSG00000088808	Adipose Subcutaneous	ENSG00000088808.16	14	103847589	103847590	0.0377	rs8017993	5.37	rs11847468	0.0204	-5.39	4.6293	325	325	susie	0.035	3e-06	-4.74346	2.1e-06	0.00139781	PPP1R13B	14	103733195	103847575	114381	-	ensembl_havana	gene	protein_coding
ENSG00000088808	Prostate	ENSG00000088808.16	14	103847589	103847590	0.0863	rs8017993	5.37	rs2295145	0.039719	-3.85	4.4912	326	326	susie	0.042	0.0012	-4.70128	2.59e-06	0.00255651	PPP1R13B	14	103733195	103847575	114381	-	ensembl_havana	gene	protein_coding
ENSG00000088986	Brain Frontal Cortex BA9	ENSG00000088986.10	12	120469849	120469850	0.2192	rs7296380	3.51	rs206958	0.023543	-4.09	-2.0691	395	19	enet	0.074	0.00015	3.42336	0.000619	0.0459923	DYNLL1	12	120469850	120498493	28644	+	ensembl_havana	gene	protein_coding
ENSG00000089006	Adipose Visceral Omentum	ENSG00000089006.16	20	17968911	17968912	0.0961	rs201931	3.63	rs1884708	0.037525	5.26	3.29224	568	3	lasso	0.052	3.7e-07	3.5627	0.000367	0.0406989	SNX5	20	17941597	17968980	27384	-	ensembl_havana	gene	protein_coding
ENSG00000089154	Artery Aorta	ENSG00000089154.10	12	120194709	120194710	0.2166	rs7296380	3.51	rs10735071	0.0779	-7.27	-3.25803	375	375	susie	0.17	5.3e-18	4.02399	5.72e-05	0.0153725	GCN1	12	120127202	120194715	67514	-	ensembl_havana	gene	protein_coding
ENSG00000089154	Pituitary	ENSG00000089154.10	12	120194709	120194710	0.1538	rs7296380	3.51	rs2238155	0.107	5.52	3.20483	374	25	enet	0.11	6.4e-08	3.74161	0.000183	0.0332812	GCN1	12	120127202	120194715	67514	-	ensembl_havana	gene	protein_coding
ENSG00000089154	Thyroid	ENSG00000089154.10	12	120194709	120194710	0.2467	rs7296380	3.51	rs2286046	0.141562	-9.38	-3.40235	374	374	susie	0.16	2e-24	3.93878	8.19e-05	0.019026	GCN1	12	120127202	120194715	67514	-	ensembl_havana	gene	protein_coding
ENSG00000089154	Artery Tibial	ENSG00000089154.10	12	120194709	120194710	0.1739	rs7296380	3.51	rs6490286	0.097	-7.61	-2.4731	375	375	susie	0.12	1.1e-18	3.72672	0.000194	0.0354714	GCN1	12	120127202	120194715	67514	-	ensembl_havana	gene	protein_coding
ENSG00000089157	Esophagus Gastroesophageal Junction	ENSG00000089157.15	12	120201234	120201235	0.1393	rs7296380	3.51	rs2269941	0.038403	4.49	3.31748	377	3	lasso	0.057	7.2e-06	3.5417	0.000398	0.0398649	RPLP0	12	120196699	120201235	4537	-	ensembl_havana	gene	protein_coding
ENSG00000089876	Artery Aorta	ENSG00000089876.11	10	125896435	125896436	0.1584	rs10901530	-3.95	rs7358157	0.108	-7.33	-3.2498	597	9	enet	0.12	6.1e-13	3.72084	0.000199	0.0305607	DHX32	10	125836337	125896436	60100	-	ensembl_havana	gene	protein_coding
ENSG00000090539	Ovary	ENSG00000090539.15	3	184380072	184380073	0.2258	rs6443999	3.36	rs6443999	-0.005642	3.26	3.3584	509	509	susie	0.026	0.02	3.6583	0.000254	0.028182	CHRD	3	184380054	184390736	10683	+	ensembl_havana	gene	protein_coding
ENSG00000091536	Colon Sigmoid	ENSG00000091536.16	17	18118581	18118582	0.1157	rs4925159	3.5	rs8065026	0.0272	4.34	-2.21364	321	15	enet	0.029	0.0013	-3.6694	0.000243	0.0403323	MYO15A	17	18108756	18179802	71047	+	ensembl_havana	gene	protein_coding
ENSG00000091592	Adipose Subcutaneous	ENSG00000091592.15	17	5619423	5619424	0.2	rs2041453	-3.08	rs1018281	0.027081	-6.1	-2.06391	542	33	enet	0.11	1.5e-16	3.74154	0.000183	0.0314347	NLRP1	17	5499415	5619424	120010	-	ensembl_havana	gene	protein_coding
ENSG00000096092	Adipose Subcutaneous	ENSG00000096092.5	6	52671108	52671109	0.1105	rs569275	-4.54	rs578078	-0.000148	3.82	-4.19	572	572	susie	0.009	0.013	-3.80671	0.000141	0.0273027	TMEM14A	6	52671113	52686588	15476	+	ensembl_havana	gene	protein_coding
ENSG00000096696	Lung	ENSG00000096696.13	6	7541574	7541575	0.6081	rs2076295	-3.71	rs2076295	0.444725	-15.14	-3.71171	582	7	lasso	0.45	4.3e-68	3.66308	0.000249	0.0334887	DSP	6	7541338	7586714	45377	+	ensembl_havana	gene	protein_coding
ENSG00000099994	Brain Amygdala	ENSG00000099994.10	22	24181258	24181259	0.232	rs6004041	3.73	rs8141627	-0.005695	3.48	3.3233	371	371	susie	0.096	0.00021	3.6904	0.000224	0.038472	SUSD2	22	24181487	24189106	7620	+	ensembl_havana	gene	protein_coding
ENSG00000099994	Brain Cerebellar Hemisphere	ENSG00000099994.10	22	24181258	24181259	0.1741	rs6004041	3.73	rs8141797	0.061873	4.69	2.3974	372	2	lasso	0.076	0.00014	3.48603	0.00049	0.0461026	SUSD2	22	24181487	24189106	7620	+	ensembl_havana	gene	protein_coding
ENSG00000100167	Lung	ENSG00000100167.19	22	41976271	41976272	0.1019	rs12484402	4.44	rs133295	0.0814	6.95	2.6685	341	21	enet	0.088	3.9e-12	3.569	0.000358	0.0422042	SEPTIN3	22	41969443	41998221	28779	+	ensembl_havana	gene	protein_coding
ENSG00000100197	Liver	ENSG00000100197.20	22	42130905	42130906	0.3748	rs12484402	4.44	rs5751239	0.0815	5.6	2.7602	348	27	enet	0.19	1.7e-11	3.5871	0.000334	0.0417673	CYP2D6	22	42126499	42130865	4367	-	ensembl_havana	gene	protein_coding
ENSG00000100227	Thyroid	ENSG00000100227.17	22	42614961	42614962	0.0406	rs12484402	4.44	rs134887	0.0231	4.12	4.06132	425	1	top1	0.023	0.00015	4.06132	4.88e-05	0.0137094	POLDIP3	22	42583721	42614962	31242	-	ensembl_havana	gene	protein_coding
ENSG00000100372	Brain Putamen basal ganglia	ENSG00000100372.14	22	40819398	40819399	0.131	rs133073	-4.38	rs13054099	0.063464	4.18	-2.65119	288	17	enet	0.099	1.8e-05	-3.7025	0.000213	0.0275421	SLC25A17	22	40769630	40819399	49770	-	ensembl_havana	gene	protein_coding
ENSG00000100380	Colon Transverse	ENSG00000100380.13	22	40857021	40857022	0.0958	rs133073	-4.38	rs138354	0.035531	-5.38	3.3816	280	13	enet	0.054	3.7e-06	-3.9791	6.92e-05	0.0151429	ST13	22	40824535	40856639	32105	-	ensembl_havana	gene	protein_coding
ENSG00000100380	Breast Mammary Tissue	ENSG00000100380.13	22	40857021	40857022	0.0422	rs133073	-4.38	rs5758150	0.005563	3.92	-3.1012	278	278	susie	0.015	0.0084	-3.66345	0.000249	0.0383358	ST13	22	40824535	40856639	32105	-	ensembl_havana	gene	protein_coding
ENSG00000100393	Brain Cerebellum	ENSG00000100393.12	22	41091785	41091786	0.0889	rs133073	-4.38	rs20551	0.013601	4.56	-2.8581	274	10	enet	0.063	0.00015	-3.5518	0.000383	0.0398372	EP300	22	41092592	41180077	87486	+	ensembl_havana	gene	protein_coding
ENSG00000100417	Esophagus Gastroesophageal Junction	ENSG00000100417.11	22	41589889	41589890	0.1795	rs133308	4.39	rs4820438	0.02279	-4.61	-2.8096	306	10	lasso	0.055	9.4e-06	3.4768	0.000507	0.0467391	PMM1	22	41576900	41589871	12972	-	ensembl_havana	gene	protein_coding
ENSG00000100418	Minor Salivary Gland	ENSG00000100418.7	22	41621095	41621096	0.302	rs133308	4.39	rs5758511	0.000383	-2.99	1.6602	313	313	susie	0.028	0.026	-4.09173	4.28e-05	0.0144108	DESI1	22	41598028	41621043	23016	-	ensembl_havana	gene	protein_coding
ENSG00000100418	Adipose Visceral Omentum	ENSG00000100418.7	22	41621095	41621096	0.1566	rs133308	4.39	rs133341	0.013934	-4.98	4.32699	306	8	enet	0.059	5.6e-08	-3.94856	7.86e-05	0.0194689	DESI1	22	41598028	41621043	23016	-	ensembl_havana	gene	protein_coding
ENSG00000100418	Colon Sigmoid	ENSG00000100418.7	22	41621095	41621096	0.1715	rs133308	4.39	rs9607821	0.0225	-4.29	1.60634	309	309	susie	0.029	0.0012	-4.62305	3.78e-06	0.00207522	DESI1	22	41598028	41621043	23016	-	ensembl_havana	gene	protein_coding
ENSG00000100599	Esophagus Gastroesophageal Junction	ENSG00000100599.15	14	92513773	92513774	0.2752	rs7140970	-3.82	rs737522	0.04167	5.76	1.93037	550	6	lasso	0.13	1.7e-11	3.53564	0.000407	0.0400217	RIN3	14	92513781	92688994	175214	+	ensembl_havana	gene	protein_coding
ENSG00000100600	Brain Cerebellar Hemisphere	ENSG00000100600.14	14	92748701	92748702	0.2535	rs12589195	-4.48	rs12434996	-0.00412	3.15	-0.2124	542	542	susie	0.021	0.03	-3.5895	0.000331	0.0364212	LGMN	14	92703807	92748679	44873	-	ensembl_havana	gene	protein_coding
ENSG00000100711	Adipose Visceral Omentum	ENSG00000100711.13	14	103715729	103715730	0.0802	rs8017993	5.37	rs1955660	0.0176	3.85	4.20729	343	1	top1	0.018	0.0023	4.20729	2.58e-05	0.00759677	ZFYVE21	14	103715730	103733668	17939	+	ensembl_havana	gene	protein_coding
ENSG00000100711	Brain Caudate basal ganglia	ENSG00000100711.13	14	103715729	103715730	0.1306	rs8017993	5.37	rs1465163	0.00929	3.68	-0.6483	345	345	susie	0.031	0.0082	-4.03375	5.49e-05	0.0153456	ZFYVE21	14	103715730	103733668	17939	+	ensembl_havana	gene	protein_coding
ENSG00000100711	Muscle Skeletal	ENSG00000100711.13	14	103715729	103715730	0.0658	rs8017993	5.37	rs10134399	0.005868	-4.18	-3.9466	343	1	top1	0.0059	0.023	3.9466	7.93e-05	0.0213993	ZFYVE21	14	103715730	103733668	17939	+	ensembl_havana	gene	protein_coding
ENSG00000100711	Artery Aorta	ENSG00000100711.13	14	103715729	103715730	0.1989	rs8017993	5.37	rs2295148	0.069896	5.94	4.5218	344	23	enet	0.12	3.8e-12	5.0073	5.52e-07	0.000570467	ZFYVE21	14	103715730	103733668	17939	+	ensembl_havana	gene	protein_coding
ENSG00000100711	Adipose Subcutaneous	ENSG00000100711.13	14	103715729	103715730	0.1134	rs8017993	5.37	rs1955660	0.0478	5.65	4.2073	343	45	enet	0.062	6.2e-10	3.93046	8.48e-05	0.0208643	ZFYVE21	14	103715730	103733668	17939	+	ensembl_havana	gene	protein_coding
ENSG00000100711	Cells EBV-transformed lymphocytes	ENSG00000100711.13	14	103715729	103715730	0.131	rs8017993	5.37	rs11625397	0.019158	-3.4	-0.43841	345	345	susie	0.041	0.0078	3.89622	9.77e-05	0.0238388	ZFYVE21	14	103715730	103733668	17939	+	ensembl_havana	gene	protein_coding
ENSG00000100711	Thyroid	ENSG00000100711.13	14	103715729	103715730	0.0902	rs8017993	5.37	rs4900594	0.0318	-5.06	4.83562	344	3	lasso	0.033	6.6e-06	-4.93942	7.84e-07	0.000860975	ZFYVE21	14	103715730	103733668	17939	+	ensembl_havana	gene	protein_coding
ENSG00000100711	Artery Tibial	ENSG00000100711.13	14	103715729	103715730	0.2031	rs8017993	5.37	rs861528	0.0749	-7.17	-3.42638	344	50	enet	0.11	6.3e-17	3.58531	0.000337	0.0481125	ZFYVE21	14	103715730	103733668	17939	+	ensembl_havana	gene	protein_coding
ENSG00000100711	Esophagus Gastroesophageal Junction	ENSG00000100711.13	14	103715729	103715730	0.1019	rs8017993	5.37	rs7154948	0.051757	-5.18	-4.27827	344	344	susie	0.058	6e-06	4.95204	7.34e-07	0.000696937	ZFYVE21	14	103715730	103733668	17939	+	ensembl_havana	gene	protein_coding
ENSG00000100711	Breast Mammary Tissue	ENSG00000100711.13	14	103715729	103715730	0.0581	rs8017993	5.37	rs1955660	0.001346	3.86	4.20729	343	343	susie	0.0093	0.03	4.79275	1.65e-06	0.00110645	ZFYVE21	14	103715730	103733668	17939	+	ensembl_havana	gene	protein_coding
ENSG00000100711	Colon Sigmoid	ENSG00000100711.13	14	103715729	103715730	0.1544	rs8017993	5.37	rs1535099	0.061042	5.54	4.79822	345	345	susie	0.071	9.2e-07	5.0574	4.25e-07	0.000337025	ZFYVE21	14	103715730	103733668	17939	+	ensembl_havana	gene	protein_coding
ENSG00000100852	Whole Blood	ENSG00000100852.12	14	32076966	32076967	0.0663	rs17098539	3.61	rs17098609	0.0234	5.21	2.9221	460	460	susie	0.025	2.5e-05	3.57576	0.000349	0.0443384	ARHGAP5	14	32076114	32159728	83615	+	ensembl_havana	gene	protein_coding
ENSG00000100994	Esophagus Muscularis	ENSG00000100994.11	20	25248068	25248069	0.2125	rs2281559	3.94	rs2227891	0.174426	9.43	3.93666	428	6	lasso	0.2	4.5e-25	3.6843	0.000229	0.0409756	PYGB	20	25248085	25298012	49928	+	ensembl_havana	gene	protein_coding
ENSG00000100994	Esophagus Gastroesophageal Junction	ENSG00000100994.11	20	25248068	25248069	0.2201	rs2281559	3.94	rs6138601	0.132344	7.18	3.7083	428	428	susie	0.15	4.6e-13	3.75998	0.00017	0.0245833	PYGB	20	25248085	25298012	49928	+	ensembl_havana	gene	protein_coding
ENSG00000100994	Pancreas	ENSG00000100994.11	20	25248068	25248069	0.3906	rs2281559	3.94	rs2274890	0.11	-6.58	-1.5957	428	9	lasso	0.2	2.1e-16	3.5762	0.000349	0.0433268	PYGB	20	25248085	25298012	49928	+	ensembl_havana	gene	protein_coding
ENSG00000100994	Muscle Skeletal	ENSG00000100994.11	20	25248068	25248069	0.1764	rs2281559	3.94	rs3787078	0.0288	5.63	3.27878	427	8	lasso	0.061	1.5e-11	3.73578	0.000187	0.0329947	PYGB	20	25248085	25298012	49928	+	ensembl_havana	gene	protein_coding
ENSG00000100994	Colon Transverse	ENSG00000100994.11	20	25248068	25248069	0.1434	rs2281559	3.94	rs6138595	0.030033	5.64	3.7683	428	22	enet	0.074	7.1e-08	3.7182	0.000201	0.0282687	PYGB	20	25248085	25298012	49928	+	ensembl_havana	gene	protein_coding
ENSG00000100994	Adipose Subcutaneous	ENSG00000100994.11	20	25248068	25248069	0.0764	rs2281559	3.94	rs6138650	0.040067	5.14	3.8003	427	427	susie	0.041	4.7e-07	3.83142	0.000127	0.0252444	PYGB	20	25248085	25298012	49928	+	ensembl_havana	gene	protein_coding
ENSG00000100994	Lung	ENSG00000100994.11	20	25248068	25248069	0.1365	rs2281559	3.94	rs2227891	0.107764	7.56	3.9367	427	1	top1	0.11	1.3e-14	3.94	8.26e-05	0.0194474	PYGB	20	25248085	25298012	49928	+	ensembl_havana	gene	protein_coding
ENSG00000100994	Liver	ENSG00000100994.11	20	25248068	25248069	0.2231	rs2281559	3.94	rs2281559	0.06757	4.59	3.9417	428	428	susie	0.073	4.7e-05	3.7896	0.000151	0.0329742	PYGB	20	25248085	25298012	49928	+	ensembl_havana	gene	protein_coding
ENSG00000101017	Adipose Visceral Omentum	ENSG00000101017.13	20	46118271	46118272	0.2207	rs1883833	-3.08	rs4810485	0.118593	-8.12	2.46633	499	22	enet	0.14	2e-17	-3.4827	0.000496	0.0492482	CD40	20	46118271	46129863	11593	+	ensembl_havana	gene	protein_coding
ENSG00000101204	Brain Nucleus accumbens basal ganglia	ENSG00000101204.16	20	63378400	63378401	0.2717	rs3787138	4.84	rs2093107	0.02794	4.66	-1.53542	454	454	susie	0.18	1.6e-10	-4.40487	1.06e-05	0.0051728	CHRNA4	20	63343223	63378401	35179	-	ensembl_havana	gene	protein_coding
ENSG00000101282	Minor Salivary Gland	ENSG00000101282.8	20	1002263	1002264	0.4954	rs484564	-3.28	rs2072965	-0.006438	3.65	1.8636	708	708	susie	0.041	0.0085	3.8827	0.000103	0.0216751	RSPO4	20	958452	1002311	43860	-	ensembl_havana	gene	protein_coding
ENSG00000101350	Artery Aorta	ENSG00000101350.7	20	32277663	32277664	0.081	rs6087828	4.13	rs3813922	0.0249	4.2	3.56346	328	1	top1	0.025	0.0011	3.56346	0.000366	0.0431178	KIF3B	20	32277651	32335011	57361	+	ensembl_havana	gene	protein_coding
ENSG00000101391	Stomach	ENSG00000101391.20	20	33401560	33401561	0.0783	rs184110	-3.26	rs3746460	-0.002026	-3.08	-2.14385	351	351	susie	0.0065	0.078	3.68895	0.000225	0.032879	CDK5RAP1	20	33358839	33401561	42723	-	ensembl_havana	gene	protein_coding
ENSG00000102908	Whole Blood	ENSG00000102908.20	16	69565093	69565094	0.0328	rs9940899	5.3	rs13331125	0.00107	3.64	4.32794	296	296	susie	0.014	0.0013	4.6405	3.48e-06	0.00200425	NFAT5	16	69565094	69704666	139573	+	ensembl_havana	gene	protein_coding
ENSG00000102967	Pituitary	ENSG00000102967.11	16	72008587	72008588	0.0948	rs8050058	4.6	rs4788605	0.052896	-4.78	3.98003	369	1	top1	0.053	0.00021	-3.98003	6.89e-05	0.0199591	DHODH	16	72008588	72027664	19077	+	ensembl_havana	gene	protein_coding
ENSG00000103018	Brain Putamen basal ganglia	ENSG00000103018.16	16	69424524	69424525	0.1388	rs9940899	5.3	rs35015253	0.033574	4.12	4.22378	305	1	top1	0.034	0.0096	4.22378	2.4e-05	0.00941742	CYB5B	16	69398402	69466264	67863	+	ensembl_havana	gene	protein_coding
ENSG00000103042	Brain Cerebellar Hemisphere	ENSG00000103042.8	16	58685103	58685104	0.3	rs1075567	-4.24	rs1075567	0.0731	-5.41	-4.24108	472	5	lasso	0.11	4.9e-06	3.44816	0.000564	0.0491661	SLC38A7	16	58665109	58684770	19662	-	ensembl_havana	gene	protein_coding
ENSG00000103044	Brain Cerebellar Hemisphere	ENSG00000103044.10	16	69105563	69105564	0.1123	rs9940899	5.3	rs8057931	0.0179	3.71	4.27889	309	1	top1	0.018	0.042	4.27889	1.88e-05	0.00938843	HAS3	16	69105653	69118719	13067	+	ensembl_havana	gene	protein_coding
ENSG00000103047	Small Intestine Terminal Ileum	ENSG00000103047.7	16	68843605	68843606	0.1397	rs9940899	5.3	rs13689	0.009076	3.65	0.87383	308	308	susie	0.04	0.0045	4.2913	1.78e-05	0.0074137	TANGO6	16	68843531	69085182	241652	+	ensembl_havana	gene	protein_coding
ENSG00000103194	Artery Aorta	ENSG00000103194.15	16	84699977	84699978	0.1658	rs8051428	-4.01	rs17763304	0.0548	-5.13	-3.6529	850	15	enet	0.064	2.9e-07	3.5096	0.000449	0.0496154	USP10	16	84699986	84779922	79937	+	ensembl_havana	gene	protein_coding
ENSG00000103194	Nerve Tibial	ENSG00000103194.15	16	84699977	84699978	0.1333	rs8051428	-4.01	rs12232414	-0.000832	3.86	3.46753	849	849	susie	0.016	0.0022	5.12494	2.98e-07	0.000362755	USP10	16	84699986	84779922	79937	+	ensembl_havana	gene	protein_coding
ENSG00000103194	Artery Tibial	ENSG00000103194.15	16	84699977	84699978	0.1005	rs8051428	-4.01	rs8048989	0.00727	4.49	3.6066	848	24	enet	0.015	0.002	3.62753	0.000286	0.0460057	USP10	16	84699986	84779922	79937	+	ensembl_havana	gene	protein_coding
ENSG00000103194	Colon Transverse	ENSG00000103194.15	16	84699977	84699978	0.1922	rs8051428	-4.01	rs4510001	0.091288	-6.11	-3.6911	850	850	susie	0.094	1.1e-09	4.00457	6.21e-05	0.0144128	USP10	16	84699986	84779922	79937	+	ensembl_havana	gene	protein_coding
ENSG00000103264	Brain Cerebellar Hemisphere	ENSG00000103264.17	16	87389759	87389760	0.4939	rs8059571	3.47	rs8059571	0.243	-6.65	3.46673	584	1	top1	0.24	2.5e-12	-3.46673	0.000527	0.0476982	FBXO31	16	87326987	87392142	65156	-	ensembl_havana	gene	protein_coding
ENSG00000103266	Artery Tibial	ENSG00000103266.10	16	680223	680224	0.0668	rs1128550	-4.1	rs4984681	0.009673	4.51	-3.8732	426	426	susie	0.015	0.0017	-3.92188	8.79e-05	0.0241077	STUB1	16	680224	682870	2647	+	ensembl_havana	gene	protein_coding
ENSG00000103269	Lung	ENSG00000103269.13	16	675665	675666	0.1596	rs1128550	-4.1	rs34409359	0.102267	8.07	-2.98815	431	29	enet	0.11	2.3e-15	-3.78131	0.000156	0.0270555	RHBDL1	16	675671	678268	2598	+	ensembl_havana	gene	protein_coding
ENSG00000103269	Muscle Skeletal	ENSG00000103269.13	16	675665	675666	0.1136	rs1128550	-4.1	rs4984681	0.060068	7	-3.87316	425	1	top1	0.06	2.4e-11	-3.87317	0.000107	0.0249036	RHBDL1	16	675671	678268	2598	+	ensembl_havana	gene	protein_coding
ENSG00000103269	Breast Mammary Tissue	ENSG00000103269.13	16	675665	675666	0.1248	rs1128550	-4.1	rs34409359	0.0789	6.36	-2.96293	438	11	lasso	0.094	2.9e-10	-3.63691	0.000276	0.0408264	RHBDL1	16	675671	678268	2598	+	ensembl_havana	gene	protein_coding
ENSG00000103269	Cells Cultured fibroblasts	ENSG00000103269.13	16	675665	675666	0.2435	rs1128550	-4.1	rs1128550	0.168	9.15	-4.10473	434	7	lasso	0.17	1.4e-21	-3.95989	7.5e-05	0.019725	RHBDL1	16	675671	678268	2598	+	ensembl_havana	gene	protein_coding
ENSG00000103269	Thyroid	ENSG00000103269.13	16	675665	675666	0.1636	rs1128550	-4.1	rs34409359	0.095614	8.82	-2.95213	434	8	lasso	0.15	8.9e-22	-3.70259	0.000213	0.0329877	RHBDL1	16	675671	678268	2598	+	ensembl_havana	gene	protein_coding
ENSG00000103269	Skin Sun Exposed Lower leg	ENSG00000103269.13	16	675665	675666	0.1385	rs1128550	-4.1	rs34409359	0.089086	7.4	-3.0247	431	3	lasso	0.094	7.7e-15	-3.69851	0.000217	0.0389601	RHBDL1	16	675671	678268	2598	+	ensembl_havana	gene	protein_coding
ENSG00000103269	Adipose Subcutaneous	ENSG00000103269.13	16	675665	675666	0.1342	rs1128550	-4.1	rs11642546	0.097	8.34	-3.23167	427	13	enet	0.12	2.3e-18	-3.83514	0.000125	0.0252444	RHBDL1	16	675671	678268	2598	+	ensembl_havana	gene	protein_coding
ENSG00000103269	Uterus	ENSG00000103269.13	16	675665	675666	0.448	rs1128550	-4.1	rs4984906	0.220077	5.59	-3.974	444	1	top1	0.22	1.2e-08	-3.974	7.07e-05	0.0242413	RHBDL1	16	675671	678268	2598	+	ensembl_havana	gene	protein_coding
ENSG00000103269	Nerve Tibial	ENSG00000103269.13	16	675665	675666	0.2784	rs1128550	-4.1	rs2076142	0.16	10.26	-3.26072	428	428	susie	0.23	3.8e-32	-3.86295	0.000112	0.0288177	RHBDL1	16	675671	678268	2598	+	ensembl_havana	gene	protein_coding
ENSG00000103269	Artery Aorta	ENSG00000103269.13	16	675665	675666	0.27	rs1128550	-4.1	rs12599342	0.118	-7.94	3.0387	441	20	enet	0.18	4.5e-19	-3.514	0.000441	0.0496154	RHBDL1	16	675671	678268	2598	+	ensembl_havana	gene	protein_coding
ENSG00000103269	Esophagus Mucosa	ENSG00000103269.13	16	675665	675666	0.1104	rs1128550	-4.1	rs2301426	0.0924	6.87	-3.95361	434	12	lasso	0.11	2.8e-14	-3.89691	9.74e-05	0.0241966	RHBDL1	16	675671	678268	2598	+	ensembl_havana	gene	protein_coding
ENSG00000103269	Artery Coronary	ENSG00000103269.13	16	675665	675666	0.1685	rs1128550	-4.1	rs9937369	0.0937	-4.99	3.17517	444	26	enet	0.1	8.6e-07	-3.65873	0.000253	0.0397859	RHBDL1	16	675671	678268	2598	+	ensembl_havana	gene	protein_coding
ENSG00000103269	Whole Blood	ENSG00000103269.13	16	675665	675666	0.0827	rs1128550	-4.1	rs4984681	0.0404	6.47	-3.87316	432	7	lasso	0.055	5.5e-10	-3.75	0.000177	0.0305821	RHBDL1	16	675671	678268	2598	+	ensembl_havana	gene	protein_coding
ENSG00000103415	Prostate	ENSG00000103415.11	16	4475923	4475924	0.2745	rs7190602	4.22	rs4786490	0.095043	5.11	1.52421	431	25	enet	0.13	2.2e-08	3.58376	0.000339	0.0363596	HMOX2	16	4474690	4510347	35658	+	ensembl_havana	gene	protein_coding
ENSG00000103591	Whole Blood	ENSG00000103591.12	15	67254735	67254736	0.0567	rs2033784	4.39	rs17293632	0.006343	-4.2	3.69369	483	6	lasso	0.015	0.00073	-3.84669	0.00012	0.0241088	AAGAB	15	67200667	67255195	54529	-	ensembl_havana	gene	protein_coding
ENSG00000103591	Lung	ENSG00000103591.12	15	67254735	67254736	0.06	rs2033784	4.39	rs8038652	0.0305	4.59	-4.1962	483	4	lasso	0.035	1.2e-05	-4.14282	3.43e-05	0.0109177	AAGAB	15	67200667	67255195	54529	-	ensembl_havana	gene	protein_coding
ENSG00000103591	Thyroid	ENSG00000103591.12	15	67254735	67254736	0.081	rs2033784	4.39	rs3825977	0.0394	4.92	-4.02701	483	4	lasso	0.04	9e-07	-5.0826	3.72e-07	0.00056172	AAGAB	15	67200667	67255195	54529	-	ensembl_havana	gene	protein_coding
ENSG00000103591	Spleen	ENSG00000103591.12	15	67254735	67254736	0.1289	rs2033784	4.39	rs4776917	0.059732	4.78	-4.21016	483	483	susie	0.083	5.9e-06	-4.1753	2.98e-05	0.0137736	AAGAB	15	67200667	67255195	54529	-	ensembl_havana	gene	protein_coding
ENSG00000103591	Adipose Subcutaneous	ENSG00000103591.12	15	67254735	67254736	0.0823	rs2033784	4.39	rs8038652	0.03925	5.21	-4.1962	483	1	top1	0.039	8.9e-07	-4.1962	2.71e-05	0.00995224	AAGAB	15	67200667	67255195	54529	-	ensembl_havana	gene	protein_coding
ENSG00000103599	Adipose Subcutaneous	ENSG00000103599.19	15	67254799	67254800	0.0671	rs2033784	4.39	rs8031500	0.062457	-6.83	-4.05207	483	483	susie	0.065	3.1e-10	4.13655	3.53e-05	0.0115859	IQCH	15	67254786	67502260	247475	+	ensembl_havana	gene	protein_coding
ENSG00000103599	Uterus	ENSG00000103599.19	15	67254799	67254800	0.191	rs2033784	4.39	rs8031500	0.06632	-4.22	-4.052	482	1	top1	0.066	0.0019	4.05207	5.08e-05	0.0199063	IQCH	15	67254786	67502260	247475	+	ensembl_havana	gene	protein_coding
ENSG00000103599	Skin Sun Exposed Lower leg	ENSG00000103599.19	15	67254799	67254800	0.0883	rs2033784	4.39	rs8031500	0.093955	-8.3	-4.05207	483	483	susie	0.096	3.6e-15	4.10037	4.12e-05	0.0166272	IQCH	15	67254786	67502260	247475	+	ensembl_havana	gene	protein_coding
ENSG00000103599	Ovary	ENSG00000103599.19	15	67254799	67254800	0.209	rs2033784	4.39	rs11071949	0.016283	-4.18	-2.04127	481	481	susie	0.056	0.0012	3.47375	0.000513	0.0439434	IQCH	15	67254786	67502260	247475	+	ensembl_havana	gene	protein_coding
ENSG00000103599	Thyroid	ENSG00000103599.19	15	67254799	67254800	0.1807	rs2033784	4.39	rs8031500	0.182	-10.45	-4.05207	483	483	susie	0.2	2.3e-30	4.08343	4.44e-05	0.0133175	IQCH	15	67254786	67502260	247475	+	ensembl_havana	gene	protein_coding
ENSG00000103599	Skin Not Sun Exposed Suprapubic	ENSG00000103599.19	15	67254799	67254800	0.0959	rs2033784	4.39	rs3743347	0.0757	-6.92	-4.19611	483	4	lasso	0.082	1.9e-11	4.13623	3.53e-05	0.0134571	IQCH	15	67254786	67502260	247475	+	ensembl_havana	gene	protein_coding
ENSG00000103599	Colon Transverse	ENSG00000103599.19	15	67254799	67254800	0.2496	rs2033784	4.39	rs8025774	0.0708	-5.88	-3.95938	482	482	susie	0.078	3.2e-08	4.3	1.74e-05	0.005994	IQCH	15	67254786	67502260	247475	+	ensembl_havana	gene	protein_coding
ENSG00000103599	Nerve Tibial	ENSG00000103599.19	15	67254799	67254800	0.0897	rs2033784	4.39	rs4776917	0.076448	-7.13	-4.21016	483	483	susie	0.081	1.4e-11	4.21666	2.48e-05	0.0120756	IQCH	15	67254786	67502260	247475	+	ensembl_havana	gene	protein_coding
ENSG00000103599	Esophagus Muscularis	ENSG00000103599.19	15	67254799	67254800	0.1178	rs2033784	4.39	rs8042007	0.0399	-5.81	-4.1852	483	483	susie	0.055	1.8e-07	4.28955	1.79e-05	0.00962821	IQCH	15	67254786	67502260	247475	+	ensembl_havana	gene	protein_coding
ENSG00000103599	Esophagus Gastroesophageal Junction	ENSG00000103599.19	15	67254799	67254800	0.0675	rs2033784	4.39	rs4776908	-0.002185	-3.67	-4.20229	483	483	susie	0.0075	0.063	4.1496	3.33e-05	0.00909583	IQCH	15	67254786	67502260	247475	+	ensembl_havana	gene	protein_coding
ENSG00000103599	Esophagus Mucosa	ENSG00000103599.19	15	67254799	67254800	0.1128	rs2033784	4.39	rs8031500	0.0964	-7.03	-4.05207	483	1	top1	0.096	8.7e-13	4.05207	5.08e-05	0.0156282	IQCH	15	67254786	67502260	247475	+	ensembl_havana	gene	protein_coding
ENSG00000103599	Artery Tibial	ENSG00000103599.19	15	67254799	67254800	0.0804	rs2033784	4.39	rs8031500	0.0635	-7.3	-4.05207	483	14	enet	0.073	1.7e-11	4.17678	2.96e-05	0.010283	IQCH	15	67254786	67502260	247475	+	ensembl_havana	gene	protein_coding
ENSG00000103599	Pituitary	ENSG00000103599.19	15	67254799	67254800	0.1829	rs2033784	4.39	rs8031500	0.104476	-5.63	-4.05207	483	483	susie	0.12	2.8e-08	4.1655	3.11e-05	0.0133458	IQCH	15	67254786	67502260	247475	+	ensembl_havana	gene	protein_coding
ENSG00000103599	Vagina	ENSG00000103599.19	15	67254799	67254800	0.2017	rs2033784	4.39	rs8031500	0.110563	-4.88	-4.0521	480	1	top1	0.11	3.3e-05	4.05207	5.08e-05	0.0148844	IQCH	15	67254786	67502260	247475	+	ensembl_havana	gene	protein_coding
ENSG00000103599	Heart Atrial Appendage	ENSG00000103599.19	15	67254799	67254800	0.1121	rs2033784	4.39	rs16950804	0.0316	-5.15	-4.1962	483	483	susie	0.043	3.5e-05	4.1198	3.79e-05	0.0110012	IQCH	15	67254786	67502260	247475	+	ensembl_havana	gene	protein_coding
ENSG00000103740	Heart Atrial Appendage	ENSG00000103740.9	15	78245687	78245688	0.1743	rs16969968	18.6	rs11631100	0.142	7.7	-4.10384	409	8	lasso	0.14	2.1e-14	-3.97047	7.17e-05	0.0144386	ACSBG1	15	78167468	78245688	78221	-	ensembl_havana	gene	protein_coding
ENSG00000103811	Brain Spinal cord cervical c-1	ENSG00000103811.15	15	78949573	78949574	0.339	rs16969968	18.6	rs16970254	0.0419	4.36	3.7826	435	6	lasso	0.059	0.0037	5.4898	4.02e-08	6.66315e-05	CTSH	15	78921058	78949574	28517	-	ensembl_havana	gene	protein_coding
ENSG00000103811	Brain Anterior cingulate cortex BA24	ENSG00000103811.15	15	78949573	78949574	0.178	rs16969968	18.6	rs876941	0.006843	3.66	1.96	435	435	susie	0.046	0.005	10.5	6.17e-26	2.26933e-22	CTSH	15	78921058	78949574	28517	-	ensembl_havana	gene	protein_coding
ENSG00000103811	Brain Frontal Cortex BA9	ENSG00000103811.15	15	78949573	78949574	0.4561	rs16969968	18.6	rs12148472	0.101662	-5.21	0.03785	436	18	enet	0.18	3.1e-09	5.66292	1.49e-08	1.826e-05	CTSH	15	78921058	78949574	28517	-	ensembl_havana	gene	protein_coding
ENSG00000104228	Brain Cerebellar Hemisphere	ENSG00000104228.12	8	27311318	27311319	0.3538	rs11778040	-5.68	rs2292979	0.060433	5	-3.93299	627	627	susie	0.092	2.7e-05	-3.96535	7.33e-05	0.0190345	TRIM35	8	27284886	27311272	26387	-	ensembl_havana	gene	protein_coding
ENSG00000104626	Thyroid	ENSG00000104626.14	8	9002146	9002147	0.1487	rs1562211	5.03	rs13259143	0.0674	-6.46	3.64758	694	694	susie	0.069	1e-10	-3.49881	0.000467	0.0478081	ERI1	8	9002147	9116746	114600	+	ensembl_havana	gene	protein_coding
ENSG00000104626	Cells Cultured fibroblasts	ENSG00000104626.14	8	9002146	9002147	0.5952	rs1562211	5.03	rs2288671	0.459296	-14.93	4.52724	696	21	enet	0.47	3.1e-69	-4.2454	2.18e-05	0.0086001	ERI1	8	9002147	9116746	114600	+	ensembl_havana	gene	protein_coding
ENSG00000104626	Esophagus Muscularis	ENSG00000104626.14	8	9002146	9002147	0.0667	rs1562211	5.03	rs1562211	0.016	-5.15	5.0252	695	695	susie	0.032	7e-05	-4.36246	1.29e-05	0.00832652	ERI1	8	9002147	9116746	114600	+	ensembl_havana	gene	protein_coding
ENSG00000104626	Artery Aorta	ENSG00000104626.14	8	9002146	9002147	0.1182	rs1562211	5.03	rs2288671	0.083	-5.92	4.52724	695	1	top1	0.083	4.7e-09	-4.52724	5.98e-06	0.00321425	ERI1	8	9002147	9116746	114600	+	ensembl_havana	gene	protein_coding
ENSG00000104626	Esophagus Mucosa	ENSG00000104626.14	8	9002146	9002147	0.0627	rs1562211	5.03	rs2288671	0.002698	-4.58	4.52724	694	9	enet	0.02	0.001	-4.15707	3.22e-05	0.0127989	ERI1	8	9002147	9116746	114600	+	ensembl_havana	gene	protein_coding
ENSG00000104626	Esophagus Gastroesophageal Junction	ENSG00000104626.14	8	9002146	9002147	0.0607	rs1562211	5.03	rs2288671	-0.00302	-3.66	4.52724	696	696	susie	0.012	0.028	-4.57813	4.69e-06	0.0021618	ERI1	8	9002147	9116746	114600	+	ensembl_havana	gene	protein_coding
ENSG00000104626	Heart Left Ventricle	ENSG00000104626.14	8	9002146	9002147	0.1385	rs1562211	5.03	rs11782826	0.0018	3.57	-2.80789	693	693	susie	0.0052	0.083	-4.11071	3.94e-05	0.00941696	ERI1	8	9002147	9116746	114600	+	ensembl_havana	gene	protein_coding
ENSG00000104643	Brain Frontal Cortex BA9	ENSG00000104643.9	8	11285068	11285069	0.1416	rs2409764	-4.82	rs2246606	0.044924	-4.82	-4.17378	646	646	susie	0.061	0.00056	4.12113	3.77e-05	0.0116422	MTMR9	8	11284816	11328146	43331	+	ensembl_havana	gene	protein_coding
ENSG00000104643	Artery Coronary	ENSG00000104643.9	8	11285068	11285069	0.1093	rs2409764	-4.82	rs7825690	0.001578	-4.47	-2.5937	647	11	enet	0.022	0.018	3.7052	0.000211	0.036576	MTMR9	8	11284816	11328146	43331	+	ensembl_havana	gene	protein_coding
ENSG00000104643	Small Intestine Terminal Ileum	ENSG00000104643.9	8	11285068	11285069	0.0984	rs2409764	-4.82	rs10106914	0.0072	-3.75	-3.62941	646	646	susie	0.016	0.051	3.91731	8.95e-05	0.0166947	MTMR9	8	11284816	11328146	43331	+	ensembl_havana	gene	protein_coding
ENSG00000106261	Muscle Skeletal	ENSG00000106261.16	7	100015571	100015572	0.0777	rs11764176	4.15	rs4424195	0.0429	6.42	3.944	234	234	susie	0.043	1.3e-08	3.98122	6.86e-05	0.0199348	ZKSCAN1	7	100015572	100041689	26118	+	ensembl_havana	gene	protein_coding
ENSG00000106261	Artery Tibial	ENSG00000106261.16	7	100015571	100015572	0.0514	rs11764176	4.15	rs4424195	0.0448	5.9	3.94395	236	236	susie	0.052	1.8e-08	3.88292	0.000103	0.0258069	ZKSCAN1	7	100015572	100041689	26118	+	ensembl_havana	gene	protein_coding
ENSG00000106290	Artery Tibial	ENSG00000106290.14	7	100119566	100119567	0.0746	rs11764176	4.15	rs4729568	0.0302	5.53	-2.42056	243	17	enet	0.041	5e-07	-3.90094	9.58e-05	0.0249607	TAF6	7	100106876	100119841	12966	-	ensembl_havana	gene	protein_coding
ENSG00000106290	Thyroid	ENSG00000106290.14	7	100119566	100119567	0.1395	rs11764176	4.15	rs4729577	0.129	9.19	-2.72305	242	22	enet	0.13	5.9e-20	-3.66953	0.000243	0.034133	TAF6	7	100106876	100119841	12966	-	ensembl_havana	gene	protein_coding
ENSG00000106290	Ovary	ENSG00000106290.14	7	100119566	100119567	0.1775	rs11764176	4.15	rs11764176	0.0796	-4.27	4.1519	265	1	top1	0.08	0.00013	-4.15191	3.3e-05	0.00830363	TAF6	7	100106876	100119841	12966	-	ensembl_havana	gene	protein_coding
ENSG00000106399	Thyroid	ENSG00000106399.11	7	7718606	7718607	0.1674	rs10236714	-3.87	rs3735460	0.142	9.08	-3.54836	746	1	top1	0.14	5.9e-21	-3.54836	0.000388	0.0428291	RPA3	7	7636518	7718607	82090	-	ensembl_havana	gene	protein_coding
ENSG00000106399	Small Intestine Terminal Ileum	ENSG00000106399.11	7	7718606	7718607	0.1931	rs10236714	-3.87	rs3735460	0.100732	4.61	-3.5484	749	1	top1	0.1	1.2e-05	-3.54836	0.000388	0.0446893	RPA3	7	7636518	7718607	82090	-	ensembl_havana	gene	protein_coding
ENSG00000106399	Brain Frontal Cortex BA9	ENSG00000106399.11	7	7718606	7718607	0.2683	rs10236714	-3.87	rs3735460	0.167	5.52	-3.54836	752	1	top1	0.17	1.2e-08	-3.54836	0.000388	0.0359788	RPA3	7	7636518	7718607	82090	-	ensembl_havana	gene	protein_coding
ENSG00000106399	Minor Salivary Gland	ENSG00000106399.11	7	7718606	7718607	0.3391	rs10236714	-3.87	rs3735460	0.199721	6.24	-3.54836	749	2	lasso	0.23	4.5e-10	-3.53606	0.000406	0.0440968	RPA3	7	7636518	7718607	82090	-	ensembl_havana	gene	protein_coding
ENSG00000106399	Brain Cerebellum	ENSG00000106399.11	7	7718606	7718607	0.187	rs10236714	-3.87	rs3735460	0.033433	4.63	-3.54836	751	751	susie	0.047	0.00095	-3.6151	0.0003	0.0354528	RPA3	7	7636518	7718607	82090	-	ensembl_havana	gene	protein_coding
ENSG00000106399	Colon Transverse	ENSG00000106399.11	7	7718606	7718607	0.2751	rs10236714	-3.87	rs3735460	0.162042	7.81	-3.54836	745	1	top1	0.16	5.5e-16	-3.54836	0.000388	0.0413799	RPA3	7	7636518	7718607	82090	-	ensembl_havana	gene	protein_coding
ENSG00000106399	Skin Sun Exposed Lower leg	ENSG00000106399.11	7	7718606	7718607	0.3758	rs10236714	-3.87	rs3735460	0.397	15.75	-3.54836	745	745	susie	0.41	4.7e-72	-3.62455	0.000289	0.0473751	RPA3	7	7636518	7718607	82090	-	ensembl_havana	gene	protein_coding
ENSG00000106399	Prostate	ENSG00000106399.11	7	7718606	7718607	0.22	rs10236714	-3.87	rs3735460	0.024374	4.79	-3.54836	751	5	lasso	0.049	0.00054	-3.72212	0.000198	0.0262663	RPA3	7	7636518	7718607	82090	-	ensembl_havana	gene	protein_coding
ENSG00000106399	Stomach	ENSG00000106399.11	7	7718606	7718607	0.2086	rs10236714	-3.87	rs3735460	0.143673	7.07	-3.54836	749	749	susie	0.15	5.2e-13	-3.5894	0.000331	0.0399889	RPA3	7	7636518	7718607	82090	-	ensembl_havana	gene	protein_coding
ENSG00000106399	Brain Caudate basal ganglia	ENSG00000106399.11	7	7718606	7718607	0.2989	rs10236714	-3.87	rs3735460	0.05453	5.49	-3.54836	752	26	enet	0.1	3.8e-06	-3.95255	7.73e-05	0.0167184	RPA3	7	7636518	7718607	82090	-	ensembl_havana	gene	protein_coding
ENSG00000106399	Skin Not Sun Exposed Suprapubic	ENSG00000106399.11	7	7718606	7718607	0.3513	rs10236714	-3.87	rs3735460	0.404	14.6	-3.54836	746	746	susie	0.41	4.1e-62	-3.59	0.000331	0.0477481	RPA3	7	7636518	7718607	82090	-	ensembl_havana	gene	protein_coding
ENSG00000106399	Brain Cortex	ENSG00000106399.11	7	7718606	7718607	0.4275	rs10236714	-3.87	rs3735460	0.097855	5.83	-3.54836	750	750	susie	0.13	1.2e-07	-3.81066	0.000139	0.0250797	RPA3	7	7636518	7718607	82090	-	ensembl_havana	gene	protein_coding
ENSG00000106399	Esophagus Gastroesophageal Junction	ENSG00000106399.11	7	7718606	7718607	0.1605	rs10236714	-3.87	rs3735460	0.051541	4.91	-3.54836	748	1	top1	0.052	1.9e-05	-3.54836	0.000388	0.0397431	RPA3	7	7636518	7718607	82090	-	ensembl_havana	gene	protein_coding
ENSG00000106399	Esophagus Muscularis	ENSG00000106399.11	7	7718606	7718607	0.185	rs10236714	-3.87	rs3735460	0.105	7.54	-3.54836	748	748	susie	0.11	1.6e-13	-3.63	0.000287	0.0441069	RPA3	7	7636518	7718607	82090	-	ensembl_havana	gene	protein_coding
ENSG00000106399	Esophagus Mucosa	ENSG00000106399.11	7	7718606	7718607	0.2231	rs10236714	-3.87	rs3735460	0.209	10.23	-3.54836	750	1	top1	0.21	3.1e-27	-3.54836	0.000388	0.0490561	RPA3	7	7636518	7718607	82090	-	ensembl_havana	gene	protein_coding
ENSG00000106399	Brain Anterior cingulate cortex BA24	ENSG00000106399.11	7	7718606	7718607	0.3815	rs10236714	-3.87	rs3735460	0.025948	4.52	-3.54836	752	752	susie	0.068	0.00082	-3.742	0.000183	0.0243011	RPA3	7	7636518	7718607	82090	-	ensembl_havana	gene	protein_coding
ENSG00000106399	Brain Putamen basal ganglia	ENSG00000106399.11	7	7718606	7718607	0.1692	rs10236714	-3.87	rs10236714	0.0796	4.49	-3.87131	752	1	top1	0.08	0.00011	-3.87131	0.000108	0.0189648	RPA3	7	7636518	7718607	82090	-	ensembl_havana	gene	protein_coding
ENSG00000106399	Brain Hippocampus	ENSG00000106399.11	7	7718606	7718607	0.3009	rs10236714	-3.87	rs7788388	0.076333	4.75	-3.61141	752	752	susie	0.084	9e-05	-3.68736	0.000227	0.0328277	RPA3	7	7636518	7718607	82090	-	ensembl_havana	gene	protein_coding
ENSG00000106399	Vagina	ENSG00000106399.11	7	7718606	7718607	0.2228	rs10236714	-3.87	rs6463710	0.023333	4.24	-2.6309	751	751	susie	0.04	0.0098	-3.49606	0.000472	0.0460987	RPA3	7	7636518	7718607	82090	-	ensembl_havana	gene	protein_coding
ENSG00000106804	Testis	ENSG00000106804.7	9	121050275	121050276	0.1127	rs1468673	-3.7598	rs992669	0.050455	-6.02	-3.08804	373	373	susie	0.096	7.4e-09	3.63134	0.000282	0.0420784	C5	9	120932987	121075195	142209	-	ensembl_havana	gene	protein_coding
ENSG00000107771	Brain Cortex	ENSG00000107771.15	10	84328585	84328586	0.1616	rs736141	3.43	rs12780817	0.001216	-3.46	0.26175	524	524	susie	0.037	0.0033	-3.9494	7.83e-05	0.0177786	CCSER2	10	84328586	84518521	189936	+	ensembl_havana	gene	protein_coding
ENSG00000107864	Nerve Tibial	ENSG00000107864.14	10	92291086	92291087	0.1584	rs11186852	3.91	rs11186856	0.192485	-10.3	3.6628	303	303	susie	0.2	3.9e-27	-3.65653	0.000256	0.043428	CPEB3	10	92046692	92291078	244387	-	ensembl_havana	gene	protein_coding
ENSG00000108344	Cells Cultured fibroblasts	ENSG00000108344.14	17	39980796	39980797	0.1281	rs7502912	4.64	rs3816470	0.0458	5.84	3.95251	302	21	enet	0.073	8.7e-10	4.10094	4.11e-05	0.0127746	PSMD3	17	39980807	39997959	17153	+	ensembl_havana	gene	protein_coding
ENSG00000108344	Brain Cerebellum	ENSG00000108344.14	17	39980796	39980797	0.1307	rs7502912	4.64	rs8070454	0.101	-5.19	4.32592	301	301	susie	0.11	3.5e-07	-4.63881	3.5e-06	0.00224496	PSMD3	17	39980807	39997959	17153	+	ensembl_havana	gene	protein_coding
ENSG00000108344	Skin Not Sun Exposed Suprapubic	ENSG00000108344.14	17	39980796	39980797	0.1031	rs7502912	4.64	rs2071369	0.036598	4.91	-3.58958	301	1	top1	0.037	7e-06	-3.58958	0.000331	0.0477481	PSMD3	17	39980807	39997959	17153	+	ensembl_havana	gene	protein_coding
ENSG00000108344	Esophagus Mucosa	ENSG00000108344.14	17	39980796	39980797	0.0646	rs7502912	4.64	rs8078723	0.035001	5.07	4.3223	301	301	susie	0.038	6.3e-06	3.99091	6.58e-05	0.0176717	PSMD3	17	39980807	39997959	17153	+	ensembl_havana	gene	protein_coding
ENSG00000108344	Artery Tibial	ENSG00000108344.14	17	39980796	39980797	0.0904	rs7502912	4.64	rs2071370	0.0391	5.01	-3.59133	301	1	top1	0.039	8.6e-07	-3.59133	0.000329	0.0476227	PSMD3	17	39980807	39997959	17153	+	ensembl_havana	gene	protein_coding
ENSG00000108344	Nerve Tibial	ENSG00000108344.14	17	39980796	39980797	0.0954	rs7502912	4.64	rs3935280	0.0454	-5.34	4.33298	301	17	enet	0.067	7.4e-10	-4.58786	4.48e-06	0.00370059	PSMD3	17	39980807	39997959	17153	+	ensembl_havana	gene	protein_coding
ENSG00000108349	Breast Mammary Tissue	ENSG00000108349.16	17	40140322	40140323	0.2634	rs7502912	4.64	rs9894845	0.007852	-4.29	-0.733221	309	38	enet	0.1	3.9e-11	4.37633	1.21e-05	0.00488375	CASC3	17	40140318	40172171	31854	+	ensembl_havana	gene	protein_coding
ENSG00000108349	Brain Caudate basal ganglia	ENSG00000108349.16	17	40140322	40140323	0.1986	rs7502912	4.64	rs9894845	0.012865	-3.86	-0.7332	309	4	lasso	0.028	0.011	3.67258	0.00024	0.0259536	CASC3	17	40140318	40172171	31854	+	ensembl_havana	gene	protein_coding
ENSG00000108349	Adipose Subcutaneous	ENSG00000108349.16	17	40140322	40140323	0.2785	rs7502912	4.64	rs9894845	0.01362	-4.77	-0.733221	308	11	lasso	0.094	2.5e-14	3.75355	0.000174	0.0303787	CASC3	17	40140318	40172171	31854	+	ensembl_havana	gene	protein_coding
ENSG00000108349	Adipose Visceral Omentum	ENSG00000108349.16	17	40140322	40140323	0.2805	rs7502912	4.64	rs8069541	0.0159	-4.38	-0.627912	309	37	enet	0.12	2.9e-15	3.495	0.000474	0.0492248	CASC3	17	40140318	40172171	31854	+	ensembl_havana	gene	protein_coding
ENSG00000108349	Brain Putamen basal ganglia	ENSG00000108349.16	17	40140322	40140323	0.2093	rs7502912	4.64	rs757411	-0.0052	3.18	1.26354	309	309	susie	0.071	0.00026	3.51888	0.000433	0.0447914	CASC3	17	40140318	40172171	31854	+	ensembl_havana	gene	protein_coding
ENSG00000108352	Brain Nucleus accumbens basal ganglia	ENSG00000108352.11	17	40177009	40177010	0.2361	rs7502912	4.64	rs1107651	0.00323	3.92	-1.9422	294	30	enet	0.046	0.0013	-3.58939	0.000331	0.0376856	RAPGEFL1	17	40177010	40195656	18647	+	ensembl_havana	gene	protein_coding
ENSG00000108819	Colon Transverse	ENSG00000108819.10	17	50150629	50150630	0.1473	rs8068961	4.29	rs8068961	0.0506	4.49	4.28799	442	1	top1	0.051	7.8e-06	4.28799	1.8e-05	0.005994	PPP1R9B	17	50133737	50150677	16941	-	ensembl_havana	gene	protein_coding
ENSG00000108963	Brain Frontal Cortex BA9	ENSG00000108963.17	17	2030109	2030110	0.2708	rs8065878	3.49	rs8065878	0.161	5.47	3.492	464	1	top1	0.16	2.3e-08	3.492	0.000479	0.041194	DPH1	17	2030137	2043898	13762	+	ensembl_havana	gene	protein_coding
ENSG00000108963	Adipose Visceral Omentum	ENSG00000108963.17	17	2030109	2030110	0.1258	rs8065878	3.49	rs8065878	0.0919	6.69	3.49204	462	1	top1	0.092	1.2e-11	3.49204	0.000479	0.0492248	DPH1	17	2030137	2043898	13762	+	ensembl_havana	gene	protein_coding
ENSG00000108963	Brain Cerebellar Hemisphere	ENSG00000108963.17	17	2030109	2030110	0.5764	rs8065878	3.49	rs8065878	0.282365	7.06	3.49204	464	1	top1	0.28	2.3e-14	3.492	0.000479	0.0461026	DPH1	17	2030137	2043898	13762	+	ensembl_havana	gene	protein_coding
ENSG00000108963	Colon Transverse	ENSG00000108963.17	17	2030109	2030110	0.3071	rs8065878	3.49	rs8065878	0.171	8.1	3.49204	462	462	susie	0.17	4.4e-17	3.7709	0.000163	0.0260087	DPH1	17	2030137	2043898	13762	+	ensembl_havana	gene	protein_coding
ENSG00000108963	Cells Cultured fibroblasts	ENSG00000108963.17	17	2030109	2030110	0.4741	rs8065878	3.49	rs8065878	0.188	10.61	3.49204	462	13	enet	0.32	4.5e-42	3.72128	0.000198	0.0350153	DPH1	17	2030137	2043898	13762	+	ensembl_havana	gene	protein_coding
ENSG00000108963	Brain Caudate basal ganglia	ENSG00000108963.17	17	2030109	2030110	0.2253	rs8065878	3.49	rs8065878	0.089013	4.76	3.492	461	1	top1	0.089	1.4e-05	3.49204	0.000479	0.040468	DPH1	17	2030137	2043898	13762	+	ensembl_havana	gene	protein_coding
ENSG00000108963	Brain Hippocampus	ENSG00000108963.17	17	2030109	2030110	0.3263	rs8065878	3.49	rs8065878	0.09496	5.15	3.492	463	1	top1	0.095	3.4e-05	3.492	0.000479	0.0418847	DPH1	17	2030137	2043898	13762	+	ensembl_havana	gene	protein_coding
ENSG00000109686	Nerve Tibial	ENSG00000109686.17	4	151325631	151325632	0.1746	rs6535797	3.78	rs10030785	0.067632	-6.07	-2.76942	233	19	enet	0.1	5.5e-14	4.00729	6.14e-05	0.0200386	SH3D19	4	151102751	151325605	222855	-	ensembl_havana	gene	protein_coding
ENSG00000109686	Prostate	ENSG00000109686.17	4	151325631	151325632	0.114	rs6535797	3.78	rs11556167	0.026064	3.85	3.37582	265	265	susie	0.031	0.0049	3.92642	8.62e-05	0.0160939	SH3D19	4	151102751	151325605	222855	-	ensembl_havana	gene	protein_coding
ENSG00000109736	Thyroid	ENSG00000109736.14	4	2934858	2934859	0.2587	rs624833	-5.63	rs16843629	0.211	-11.04	-3.73624	372	26	enet	0.25	1.6e-37	3.76978	0.000163	0.0282434	MFSD10	4	2930561	2934834	4274	-	ensembl_havana	gene	protein_coding
ENSG00000109736	Whole Blood	ENSG00000109736.14	4	2934858	2934859	0.1136	rs624833	-5.63	rs6824567	0.00846	-4.19	-5.44673	376	40	enet	0.039	1.6e-07	3.7694	0.000164	0.0289142	MFSD10	4	2930561	2934834	4274	-	ensembl_havana	gene	protein_coding
ENSG00000109736	Brain Cerebellum	ENSG00000109736.14	4	2934858	2934859	0.0893	rs624833	-5.63	rs1024323	0.041872	-4.48	-3.72392	375	1	top1	0.042	0.0017	3.72392	0.000196	0.0276267	MFSD10	4	2930561	2934834	4274	-	ensembl_havana	gene	protein_coding
ENSG00000110011	Skin Sun Exposed Lower leg	ENSG00000110011.13	11	64230686	64230687	0.039	rs604203	3.81	rs3741403	0.0135	4.65	3.77224	334	2	lasso	0.014	0.0018	3.84457	0.000121	0.0279312	DNAJC4	11	64230278	64234286	4009	+	ensembl_havana	gene	protein_coding
ENSG00000110218	Brain Cerebellar Hemisphere	ENSG00000110218.8	11	94128927	94128928	0.5132	rs600206	3.06	rs7116300	0.064519	-4.91	-2.81326	408	29	enet	0.23	6.8e-12	3.47269	0.000515	0.0476982	PANX1	11	94128841	94181968	53128	+	ensembl_havana	gene	protein_coding
ENSG00000110888	Skin Sun Exposed Lower leg	ENSG00000110888.17	12	30754950	30754951	0.0595	rs956503	-3.66	rs7300410	0.00402	-3.48	2.18658	561	561	susie	0.01	0.0078	-3.60486	0.000312	0.0492726	CAPRIN2	12	30709552	30823302	113751	-	ensembl_havana	gene	protein_coding
ENSG00000111077	Cells Cultured fibroblasts	ENSG00000111077.17	12	53047050	53047051	0.1873	rs12368757	-3.56	rs1474214	0.030089	-5.57	2.8111	555	13	enet	0.072	1.1e-09	-3.55074	0.000384	0.0492336	TNS2	12	53046969	53064379	17411	+	ensembl_havana	gene	protein_coding
ENSG00000111737	Adipose Visceral Omentum	ENSG00000111737.11	12	120116905	120116906	0.0704	rs7296380	3.51	rs7296380	0.029536	4.62	3.51286	354	1	top1	0.03	0.00011	3.51286	0.000443	0.046701	RAB35	12	120095099	120117502	22404	-	ensembl_havana	gene	protein_coding
ENSG00000111817	Brain Caudate basal ganglia	ENSG00000111817.16	6	116254172	116254173	0.0782	rs13212974	-4	rs1048386	0.00798	3.86	1.21149	376	376	susie	0.011	0.076	3.6094	0.000307	0.0307398	DSE	6	116254173	116444861	190689	+	ensembl_havana	gene	protein_coding
ENSG00000112343	Cells Cultured fibroblasts	ENSG00000112343.10	6	25962801	25962802	0.1706	rs16891359	-5.22	rs10425	0.018811	5.23	0.63272	657	63	enet	0.034	2.6e-05	3.68134	0.000232	0.0390102	TRIM38	6	25962802	25991231	28430	+	ensembl_havana	gene	protein_coding
ENSG00000113209	Brain Hippocampus	ENSG00000113209.8	5	141135217	141135218	0.1872	rs2472648	-4.05	rs6580182	0.026085	-3.86	1.68129	440	25	enet	0.086	7.7e-05	-3.75948	0.00017	0.0277913	PCDHB5	5	141135206	141138615	3410	+	havana	gene	protein_coding
ENSG00000113272	Adipose Visceral Omentum	ENSG00000113272.13	5	157731196	157731197	0.1121	rs4579242	5.45	rs11134939	-0.00117	3.09	0.02009	547	547	susie	0.024	0.00049	-5.22823	1.71e-07	0.000182521	THG1L	5	157731420	157741449	10030	+	ensembl_havana	gene	protein_coding
ENSG00000113328	Brain Cerebellar Hemisphere	ENSG00000113328.18	5	163437568	163437569	0.1542	rs213505	3.57	rs299286	0.074426	4.82	3.55356	459	1	top1	0.074	0.00015	3.5536	0.00038	0.0391581	CCNG1	5	163437569	163446151	8583	+	ensembl_havana	gene	protein_coding
ENSG00000113441	Testis	ENSG00000113441.15	5	96935809	96935810	0.2499	rs2910787	-4.37	rs1363907	0.262	9.47	-4.128	501	501	susie	0.27	1.5e-23	-4.12514	3.71e-05	0.0119234	LNPEP	5	96935394	97037513	102120	+	ensembl_havana	gene	protein_coding
ENSG00000113441	Adrenal Gland	ENSG00000113441.15	5	96935809	96935810	0.1283	rs2910787	-4.37	rs2549794	0.0181	4.22	-4.1622	501	501	susie	0.031	0.0038	-3.92441	8.69e-05	0.0221516	LNPEP	5	96935394	97037513	102120	+	ensembl_havana	gene	protein_coding
ENSG00000113441	Artery Tibial	ENSG00000113441.15	5	96935809	96935810	0.1277	rs2910787	-4.37	rs27300	0.139	9.28	-3.8384	501	501	susie	0.14	4e-21	-3.98673	6.7e-05	0.0188723	LNPEP	5	96935394	97037513	102120	+	ensembl_havana	gene	protein_coding
ENSG00000113441	Muscle Skeletal	ENSG00000113441.15	5	96935809	96935810	0.0818	rs2910787	-4.37	rs2549796	0.0423	-5.75	-4.27369	500	1	top1	0.042	2.1e-08	4.27369	1.92e-05	0.00734	LNPEP	5	96935394	97037513	102120	+	ensembl_havana	gene	protein_coding
ENSG00000113441	Pancreas	ENSG00000113441.15	5	96935809	96935810	0.1947	rs2910787	-4.37	rs2549795	0.159	-7.38	-4.2379	502	502	susie	0.16	1.2e-13	4.26131	2.03e-05	0.010876	LNPEP	5	96935394	97037513	102120	+	ensembl_havana	gene	protein_coding
ENSG00000113441	Nerve Tibial	ENSG00000113441.15	5	96935809	96935810	0.1108	rs2910787	-4.37	rs2549794	0.0634	6.14	-4.16222	499	1	top1	0.063	2.3e-09	-4.16222	3.15e-05	0.0142469	LNPEP	5	96935394	97037513	102120	+	ensembl_havana	gene	protein_coding
ENSG00000113441	Colon Sigmoid	ENSG00000113441.15	5	96935809	96935810	0.1779	rs2910787	-4.37	rs10044354	0.12665	7.05	-3.9563	502	502	susie	0.14	1.7e-12	-4.0263	5.67e-05	0.0161867	LNPEP	5	96935394	97037513	102120	+	ensembl_havana	gene	protein_coding
ENSG00000113441	Esophagus Gastroesophageal Junction	ENSG00000113441.15	5	96935809	96935810	0.2183	rs2910787	-4.37	rs2762	0.16	7.37	-4.0404	500	500	susie	0.18	7.5e-16	-3.99826	6.38e-05	0.0127169	LNPEP	5	96935394	97037513	102120	+	ensembl_havana	gene	protein_coding
ENSG00000113441	Esophagus Muscularis	ENSG00000113441.15	5	96935809	96935810	0.2083	rs2910787	-4.37	rs2762	0.222	10.27	-4.0404	502	502	susie	0.22	2.5e-27	-4.11758	3.83e-05	0.0152976	LNPEP	5	96935394	97037513	102120	+	ensembl_havana	gene	protein_coding
ENSG00000113441	Whole Blood	ENSG00000113441.15	5	96935809	96935810	0.1063	rs2910787	-4.37	rs27711	0.059735	6.88	-4.0217	502	502	susie	0.079	8.2e-14	-4.1032	4.07e-05	0.0125574	LNPEP	5	96935394	97037513	102120	+	ensembl_havana	gene	protein_coding
ENSG00000113441	Artery Aorta	ENSG00000113441.15	5	96935809	96935810	0.0982	rs2910787	-4.37	rs27306	0.052434	4.99	-4.06	501	1	top1	0.052	3.2e-06	-4.06	4.91e-05	0.0145607	LNPEP	5	96935394	97037513	102120	+	ensembl_havana	gene	protein_coding
ENSG00000113520	Pituitary	ENSG00000113520.10	5	132673985	132673986	0.4397	rs803057	5.94	rs2023823	0.301	-8.52	3.53097	406	406	susie	0.31	9.8e-21	-3.71059	0.000207	0.0339893	IL4	5	132673986	132682678	8693	+	ensembl_havana	gene	protein_coding
ENSG00000113520	Lung	ENSG00000113520.10	5	132673985	132673986	0.032	rs803054	5.77	rs3213639	0.0122	-3.97	3.55298	389	1	top1	0.012	0.0069	-3.55298	0.000381	0.0438334	IL4	5	132673986	132682678	8693	+	ensembl_havana	gene	protein_coding
ENSG00000113520	Prostate	ENSG00000113520.10	5	132673985	132673986	0.1905	rs803054	5.77	rs2074529	0.142	-5.87	3.507	404	1	top1	0.14	4.4e-09	-3.507	0.000453	0.0400627	IL4	5	132673986	132682678	8693	+	ensembl_havana	gene	protein_coding
ENSG00000113522	Esophagus Mucosa	ENSG00000113522.13	5	132556018	132556019	0.041	rs803054	5.77	rs6596086	0.013984	-4.52	1.51349	395	7	enet	0.023	0.00046	-3.74	0.000183	0.0349706	RAD50	5	132556019	132646349	90331	+	ensembl_havana	gene	protein_coding
ENSG00000113645	Nerve Tibial	ENSG00000113645.14	5	168291650	168291651	0.2083	rs7737462	4.02	rs728668	0.051	-5.62	-2.55536	565	35	enet	0.066	1.1e-09	3.71958	0.0002	0.0374554	WWC1	5	168291645	168472303	180659	+	ensembl_havana	gene	protein_coding
ENSG00000113758	Esophagus Mucosa	ENSG00000113758.13	5	177474400	177474401	0.1412	rs335434	3.81	rs335434	0.045611	-5.11	3.81497	254	1	top1	0.046	9.2e-07	-3.81	0.000136	0.029379	DBN1	5	177456608	177474401	17794	-	ensembl_havana	gene	protein_coding
ENSG00000113758	Adipose Visceral Omentum	ENSG00000113758.13	5	177474400	177474401	0.108	rs335434	3.81	rs335420	0.00386	-4.57	3.34416	242	242	susie	0.018	0.002	-3.57802	0.000346	0.0404179	DBN1	5	177456608	177474401	17794	-	ensembl_havana	gene	protein_coding
ENSG00000113758	Whole Blood	ENSG00000113758.13	5	177474400	177474401	0.0976	rs335434	3.81	rs2731664	0.093355	-8.39	3.5218	253	3	lasso	0.1	1.2e-17	-3.66949	0.000243	0.0388755	DBN1	5	177456608	177474401	17794	-	ensembl_havana	gene	protein_coding
ENSG00000113758	Liver	ENSG00000113758.13	5	177474400	177474401	0.2593	rs335434	3.81	rs335466	0.172583	6.14	-3.7106	254	1	top1	0.17	2.6e-10	-3.7106	0.000207	0.0336294	DBN1	5	177456608	177474401	17794	-	ensembl_havana	gene	protein_coding
ENSG00000114316	Heart Atrial Appendage	ENSG00000114316.12	3	49340711	49340712	0.037	rs6803222	-4.84	rs6778080	0.0141	3.79	2.35275	278	17	enet	0.023	0.002	3.74	0.000187	0.0282258	USP4	3	49277144	49340712	63569	-	ensembl_havana	gene	protein_coding
ENSG00000114349	Lung	ENSG00000114349.9	3	50191611	50191612	0.028	rs9858213	-4.28	rs9858213	0.00233	3.73	-4.28138	328	16	enet	0.015	0.0032	-3.75978	0.00017	0.0270555	GNAT1	3	50191610	50197696	6087	+	ensembl_havana	gene	protein_coding
ENSG00000114670	Minor Salivary Gland	ENSG00000114670.13	3	131026854	131026855	0.1525	rs7639065	4.33	rs6780267	0.10336	4.7	3.6542	338	1	top1	0.1	5e-05	3.65424	0.000258	0.033411	NEK11	3	131026850	131350465	323616	+	ensembl_havana	gene	protein_coding
ENSG00000114670	Pituitary	ENSG00000114670.13	3	131026854	131026855	0.0991	rs7639065	4.33	rs9811392	0.114616	5.29	3.66294	338	1	top1	0.11	5.5e-08	3.66294	0.000249	0.0367896	NEK11	3	131026850	131350465	323616	+	ensembl_havana	gene	protein_coding
ENSG00000114670	Ovary	ENSG00000114670.13	3	131026854	131026855	0.1872	rs7639065	4.33	rs9811392	0.045657	4.61	3.6629	336	4	lasso	0.067	0.00044	3.4632	0.000534	0.0447893	NEK11	3	131026850	131350465	323616	+	ensembl_havana	gene	protein_coding
ENSG00000114670	Brain Hypothalamus	ENSG00000114670.13	3	131026854	131026855	0.1449	rs7639065	4.33	rs9811392	0.05811	4.33	3.66294	339	1	top1	0.058	0.0009	3.6629	0.000249	0.0302736	NEK11	3	131026850	131350465	323616	+	ensembl_havana	gene	protein_coding
ENSG00000115604	Stomach	ENSG00000115604.10	2	102355928	102355929	0.1176	rs1035131	3.68	rs4988955	0.0869	-5.57	-3.5718	568	568	susie	0.087	3.5e-08	3.57491	0.00035	0.0399889	IL18R1	2	102311529	102398777	87249	+	ensembl_havana	gene	protein_coding
ENSG00000115604	Adipose Visceral Omentum	ENSG00000115604.10	2	102355928	102355929	0.1142	rs1035131	3.68	rs4988955	0.0839	-6.52	-3.57	567	1	top1	0.084	9.8e-11	3.5718	0.000355	0.0404179	IL18R1	2	102311529	102398777	87249	+	ensembl_havana	gene	protein_coding
ENSG00000115604	Liver	ENSG00000115604.10	2	102355928	102355929	0.1991	rs1035131	3.68	rs4988955	0.0429	-5.02	-3.5718	569	569	susie	0.094	4.1e-06	3.57029	0.000357	0.0419213	IL18R1	2	102311529	102398777	87249	+	ensembl_havana	gene	protein_coding
ENSG00000116678	Heart Atrial Appendage	ENSG00000116678.19	1	65525688	65525689	0.0879	rs7524834	-3.71	rs7524834	0.0576	-4.84	-3.71027	456	1	top1	0.058	1.7e-06	3.71027	0.000207	0.0300429	LEPR	1	65420652	65641559	220908	+	ensembl_havana	gene	protein_coding
ENSG00000116678	Artery Coronary	ENSG00000116678.19	1	65525688	65525689	0.1783	rs7524834	-3.71	rs9436748	-0.00466	-3.4	-2.96764	456	7	lasso	0.0042	0.17	4.0027	6.26e-05	0.0188092	LEPR	1	65420652	65641559	220908	+	ensembl_havana	gene	protein_coding
ENSG00000116678	Adipose Visceral Omentum	ENSG00000116678.19	1	65525688	65525689	0.1611	rs7524834	-3.71	rs2025805	0.0707	-6.68	-3.63489	455	455	susie	0.084	8.6e-11	3.64447	0.000268	0.0363246	LEPR	1	65420652	65641559	220908	+	ensembl_havana	gene	protein_coding
ENSG00000116678	Esophagus Gastroesophageal Junction	ENSG00000116678.19	1	65525688	65525689	0.1149	rs7524834	-3.71	rs17412368	0.0494	-4.86	-3.70278	454	454	susie	0.057	7.2e-06	3.64963	0.000263	0.0314032	LEPR	1	65420652	65641559	220908	+	ensembl_havana	gene	protein_coding
ENSG00000117222	Brain Hippocampus	ENSG00000117222.13	1	205122014	205122015	0.1737	rs12046747	-5.02	rs6696846	0.063714	-4.52	-3.13936	595	595	susie	0.071	0.00031	3.5807	0.000343	0.0356692	RBBP5	1	205086142	205122015	35874	-	ensembl_havana	gene	protein_coding
ENSG00000117399	Esophagus Mucosa	ENSG00000117399.13	1	43358954	43358955	0.0432	rs3120044	-4.52	rs1199039	0.0255	-4.6	-4.47755	455	455	susie	0.026	0.00019	4.21001	2.55e-05	0.0113627	CDC20	1	43358981	43363203	4223	+	ensembl_havana	gene	protein_coding
ENSG00000117399	Thyroid	ENSG00000117399.13	1	43358954	43358955	0.0508	rs3120044	-4.516	rs2782645	0.0302	5.16	-3.56774	453	1	top1	0.03	1.7e-05	-3.56774	0.00036	0.0414171	CDC20	1	43358981	43363203	4223	+	ensembl_havana	gene	protein_coding
ENSG00000117400	Testis	ENSG00000117400.16	1	43337848	43337849	0.1607	rs3120044	-4.52	rs4141741	0.089	5.61	-4.32064	462	1	top1	0.089	2.9e-08	-4.32064	1.56e-05	0.00653287	MPL	1	43337818	43354466	16649	+	ensembl_havana	gene	protein_coding
ENSG00000117525	Thyroid	ENSG00000117525.13	1	94541799	94541800	0.0471	rs3789688	4.699	rs2971944	0.000598	-3.82	1.49207	536	536	susie	0.015	0.0019	-3.55347	0.00038	0.0425037	F3	1	94529173	94541759	12587	-	ensembl_havana	gene	protein_coding
ENSG00000117528	Esophagus Mucosa	ENSG00000117528.11	1	94418454	94418455	0.0595	rs3789688	4.7	rs11165120	0.0329	-4.77	3.54709	570	1	top1	0.033	2.8e-05	-3.54709	0.00039	0.0490561	ABCD3	1	94418389	94518666	100278	+	ensembl_havana	gene	protein_coding
ENSG00000117528	Heart Atrial Appendage	ENSG00000117528.11	1	94418454	94418455	0.1229	rs3789688	4.7	rs12089927	0.0396	5.79	3.24883	571	13	enet	0.051	6.6e-06	4.18372	2.87e-05	0.0098454	ABCD3	1	94418389	94518666	100278	+	ensembl_havana	gene	protein_coding
ENSG00000117906	Skin Not Sun Exposed Suprapubic	ENSG00000117906.13	15	76931618	76931619	0.058	rs4078354	4.37	rs157763	0.00125	-3.39	2.96959	233	233	susie	0.026	0.00013	-5.69134	1.26e-08	2.59384e-05	RCN2	15	76931738	76954393	22656	+	ensembl_havana	gene	protein_coding
ENSG00000117971	Thyroid	ENSG00000117971.11	15	78727753	78727754	0.0966	rs16969968	18.6	rs8038920	0.00203	-3.55	-8.53896	433	433	susie	0.01	0.0086	14.6734	9.54e-49	1.15243e-44	CHRNB4	15	78624111	78727754	103644	-	ensembl_havana	gene	protein_coding
ENSG00000117971	Esophagus Mucosa	ENSG00000117971.11	15	78727753	78727754	0.1426	rs16969968	18.6	rs11639372	0.045	6.39	13.3705	433	433	susie	0.077	1.7e-10	10.0356	1.06e-23	1.05332e-19	CHRNB4	15	78624111	78727754	103644	-	ensembl_havana	gene	protein_coding
ENSG00000117971	Testis	ENSG00000117971.11	15	78727753	78727754	0.3993	rs16969968	18.6	rs8043123	0.165745	-7.78	-5.0625	435	21	enet	0.21	2.9e-18	4.5279	5.96e-06	0.00355727	CHRNB4	15	78624111	78727754	103644	-	ensembl_havana	gene	protein_coding
ENSG00000118557	Brain Cortex	ENSG00000118557.15	16	72176877	72176878	0.1133	rs8050058	4.6	rs11645898	0.0891	-4.54	3.75812	331	5	lasso	0.097	3.2e-06	-4.28375	1.84e-05	0.00843994	PMFBP1	16	72112157	72176878	64722	-	ensembl_havana	gene	protein_coding
ENSG00000118557	Esophagus Mucosa	ENSG00000118557.15	16	72176877	72176878	0.1187	rs8050058	4.6	rs17604349	0.0718	-6.16	3.71076	331	1	top1	0.072	7.7e-10	-3.71076	0.000207	0.0362111	PMFBP1	16	72112157	72176878	64722	-	ensembl_havana	gene	protein_coding
ENSG00000118557	Colon Transverse	ENSG00000118557.15	16	72176877	72176878	0.1288	rs8050058	4.6	rs4788605	0.035822	-4.58	3.98	312	1	top1	0.036	0.00015	-3.98003	6.89e-05	0.0151429	PMFBP1	16	72112157	72176878	64722	-	ensembl_havana	gene	protein_coding
ENSG00000119396	Testis	ENSG00000119396.10	9	121223013	121223014	0.0766	rs1468673	-3.7598	rs10760154	-0.002794	-3.65	3.13979	416	416	susie	0.0084	0.054	-3.9877	6.67e-05	0.0167204	RAB14	9	121178133	121223014	44882	-	ensembl_havana	gene	protein_coding
ENSG00000119396	Cells Cultured fibroblasts	ENSG00000119396.10	9	121223013	121223014	0.0606	rs1468673	-3.76	rs1468673	0.0309	4.88	-3.7598	415	415	susie	0.033	3.7e-05	-3.65746	0.000255	0.0408677	RAB14	9	121178133	121223014	44882	-	ensembl_havana	gene	protein_coding
ENSG00000119396	Adipose Visceral Omentum	ENSG00000119396.10	9	121223013	121223014	0.0662	rs1468673	-3.76	rs10081760	0.00358	3.74	-3.07205	414	414	susie	0.0082	0.028	-4.07428	4.62e-05	0.0123282	RAB14	9	121178133	121223014	44882	-	ensembl_havana	gene	protein_coding
ENSG00000119396	Heart Atrial Appendage	ENSG00000119396.10	9	121223013	121223014	0.0589	rs1468673	-3.76	rs10818500	0.00124	3.47	-3.72996	415	3	lasso	0.0063	0.067	-3.91343	9.1e-05	0.0176097	RAB14	9	121178133	121223014	44882	-	ensembl_havana	gene	protein_coding
ENSG00000119397	Artery Tibial	ENSG00000119397.16	9	121074862	121074863	0.0305	rs1468673	-3.76	rs2039144	0.00926	4.09	-2.43	375	375	susie	0.017	0.00081	-4.02	5.77e-05	0.0171814	CNTRL	9	121074660	121177729	103070	+	ensembl_havana	gene	protein_coding
ENSG00000119397	Esophagus Gastroesophageal Junction	ENSG00000119397.16	9	121074862	121074863	0.0612	rs1468673	-3.76	rs2057465	0.00713	4.01	-2.96879	378	378	susie	0.0077	0.061	-3.96353	7.39e-05	0.0143424	CNTRL	9	121074660	121177729	103070	+	ensembl_havana	gene	protein_coding
ENSG00000119397	Prostate	ENSG00000119397.16	9	121074862	121074863	0.0672	rs1468673	-3.76	rs10739592	-0.001156	-3.59	2.1116	377	377	susie	0.012	0.057	-3.89869	9.67e-05	0.0174095	CNTRL	9	121074660	121177729	103070	+	ensembl_havana	gene	protein_coding
ENSG00000119408	Thyroid	ENSG00000119408.16	9	124257605	124257606	0.2228	rs10818940	4.02	rs7853472	0.221003	-11.73	3.51716	397	16	enet	0.24	5.2e-36	-3.79189	0.00015	0.0276376	NEK6	9	124257606	124353307	95702	+	ensembl_havana	gene	protein_coding
ENSG00000119408	Lung	ENSG00000119408.16	9	124257605	124257606	0.0422	rs10818940	4.02	rs12379417	0.0353	-5.09	3.55102	399	3	lasso	0.039	3.7e-06	-3.77052	0.000163	0.0270555	NEK6	9	124257606	124353307	95702	+	ensembl_havana	gene	protein_coding
ENSG00000119408	Prostate	ENSG00000119408.16	9	124257605	124257606	0.2196	rs10818940	4.02	rs2282085	0.102543	-5.66	3.8193	406	406	susie	0.12	1e-07	-3.92782	8.57e-05	0.0160939	NEK6	9	124257606	124353307	95702	+	ensembl_havana	gene	protein_coding
ENSG00000119408	Skin Sun Exposed Lower leg	ENSG00000119408.16	9	124257605	124257606	0.1202	rs10818940	4.02	rs10760344	0.063	-6.79	3.9705	393	393	susie	0.063	2.1e-10	-3.92673	8.61e-05	0.0228324	NEK6	9	124257606	124353307	95702	+	ensembl_havana	gene	protein_coding
ENSG00000119938	Skin Not Sun Exposed Suprapubic	ENSG00000119938.8	10	91633053	91633054	0.0932	rs4933206	-4.42	rs2000177	0.075	7.2	3.75974	326	326	susie	0.083	1.6e-11	3.76882	0.000164	0.0340605	PPP1R3C	10	91628442	91633071	4630	-	ensembl_havana	gene	protein_coding
ENSG00000119938	Nerve Tibial	ENSG00000119938.8	10	91633053	91633054	0.1064	rs4933206	-4.42	rs4933687	0.043667	5.6	3.7667	321	321	susie	0.045	4.4e-07	3.64974	0.000263	0.043428	PPP1R3C	10	91628442	91633071	4630	-	ensembl_havana	gene	protein_coding
ENSG00000119938	Adipose Visceral Omentum	ENSG00000119938.8	10	91633053	91633054	0.1143	rs4933206	-4.42	rs2000177	0.077947	6.75	3.75974	349	349	susie	0.085	8.1e-11	3.77591	0.000159	0.025617	PPP1R3C	10	91628442	91633071	4630	-	ensembl_havana	gene	protein_coding
ENSG00000119938	Artery Aorta	ENSG00000119938.8	10	91633053	91633054	0.2805	rs4933206	-4.42	rs4933687	0.192	8.7	3.7667	349	349	susie	0.19	7.8e-20	3.76421	0.000167	0.0276192	PPP1R3C	10	91628442	91633071	4630	-	ensembl_havana	gene	protein_coding
ENSG00000119938	Pancreas	ENSG00000119938.8	10	91633053	91633054	0.0806	rs4933206	-4.42	rs1329650	-0.000183	-3.83	-4.33053	349	7	enet	0.0087	0.056	4.68959	2.74e-06	0.00374174	PPP1R3C	10	91628442	91633071	4630	-	ensembl_havana	gene	protein_coding
ENSG00000119938	Breast Mammary Tissue	ENSG00000119938.8	10	91633053	91633054	0.0592	rs4933206	-4.42	rs4933687	0.014437	4.08	3.7667	349	8	enet	0.024	0.0011	3.8323	0.000127	0.0290666	PPP1R3C	10	91628442	91633071	4630	-	ensembl_havana	gene	protein_coding
ENSG00000119938	Thyroid	ENSG00000119938.8	10	91633053	91633054	0.0874	rs4933206	-4.42	rs4933687	0.044338	6.05	3.7667	326	326	susie	0.05	3.2e-08	3.79601	0.000147	0.0276376	PPP1R3C	10	91628442	91633071	4630	-	ensembl_havana	gene	protein_coding
ENSG00000119938	Vagina	ENSG00000119938.8	10	91633053	91633054	0.1444	rs4933206	-4.42	rs11186624	0.058946	4.41	3.60356	328	328	susie	0.085	0.00026	3.80222	0.000143	0.0269351	PPP1R3C	10	91628442	91633071	4630	-	ensembl_havana	gene	protein_coding
ENSG00000119938	Skin Sun Exposed Lower leg	ENSG00000119938.8	10	91633053	91633054	0.2029	rs4933206	-4.42	rs4933687	0.201816	11.14	3.7667	323	1	top1	0.2	1.3e-31	3.7667	0.000165	0.0321778	PPP1R3C	10	91628442	91633071	4630	-	ensembl_havana	gene	protein_coding
ENSG00000119938	Adipose Subcutaneous	ENSG00000119938.8	10	91633053	91633054	0.0464	rs4933206	-4.42	rs2000177	0.0456	5.56	3.75974	324	3	lasso	0.048	6e-08	3.75976	0.00017	0.030175	PPP1R3C	10	91628442	91633071	4630	-	ensembl_havana	gene	protein_coding
ENSG00000119938	Testis	ENSG00000119938.8	10	91633053	91633054	0.1412	rs4933206	-4.42	rs1539041	0.006647	5.18	2.29775	349	29	enet	0.054	1.4e-05	3.75321	0.000175	0.0317891	PPP1R3C	10	91628442	91633071	4630	-	ensembl_havana	gene	protein_coding
ENSG00000119938	Ovary	ENSG00000119938.8	10	91633053	91633054	0.1749	rs4933206	-4.42	rs7092884	0.00438	-3.97	-2.8639	349	349	susie	0.085	8e-05	3.7349	0.000188	0.0244157	PPP1R3C	10	91628442	91633071	4630	-	ensembl_havana	gene	protein_coding
ENSG00000119938	Heart Atrial Appendage	ENSG00000119938.8	10	91633053	91633054	0.0919	rs4933206	-4.42	rs4933677	0.0127	3.91	3.73938	349	16	enet	0.024	0.0014	3.65718	0.000255	0.036311	PPP1R3C	10	91628442	91633071	4630	-	ensembl_havana	gene	protein_coding
ENSG00000120903	Brain Cerebellar Hemisphere	ENSG00000120903.12	8	27479882	27479883	0.5387	rs11778040	-5.68	rs11780471	0.090056	6.3	-4.29921	643	25	enet	0.41	5e-22	-5.21014	1.89e-07	0.000306747	CHRNA2	8	27459756	27479883	20128	-	ensembl_havana	gene	protein_coding
ENSG00000120903	Whole Blood	ENSG00000120903.12	8	27479882	27479883	0.0653	rs11778040	-5.68	rs2565059	0.009415	4.99	-3.03701	635	27	enet	0.039	1.5e-07	-4.47	7.7e-06	0.00369557	CHRNA2	8	27459756	27479883	20128	-	ensembl_havana	gene	protein_coding
ENSG00000120903	Brain Cerebellum	ENSG00000120903.12	8	27479882	27479883	0.7237	rs11778040	-5.68	rs2565055	0.197046	7.47	-2.58882	642	42	enet	0.43	2.9e-27	-5.2062	1.93e-07	0.000297104	CHRNA2	8	27459756	27479883	20128	-	ensembl_havana	gene	protein_coding
ENSG00000120915	Artery Tibial	ENSG00000120915.13	8	27490778	27490779	0.368	rs11778040	-5.68	rs7003694	0.307	13.63	-3.39108	632	6	lasso	0.33	3.9e-53	-3.56935	0.000358	0.0497477	EPHX2	8	27490781	27545564	54784	+	ensembl_havana	gene	protein_coding
ENSG00000120915	Artery Coronary	ENSG00000120915.13	8	27490778	27490779	0.1796	rs11778040	-5.68	rs7003694	0.124645	5.61	-3.3911	635	9	enet	0.14	1.5e-08	-3.7659	0.000166	0.0354926	EPHX2	8	27490781	27545564	54784	+	ensembl_havana	gene	protein_coding
ENSG00000121060	Cells EBV-transformed lymphocytes	ENSG00000121060.16	17	56914037	56914038	0.297	rs2235092	4.08	rs4794672	0.194	5.52	3.9875	461	1	top1	0.19	1.5e-08	3.98754	6.68e-05	0.0207444	TRIM25	17	56836387	56914080	77694	-	ensembl_havana	gene	protein_coding
ENSG00000121067	Cells Cultured fibroblasts	ENSG00000121067.17	17	49678233	49678234	0.0705	rs12940887	5.04	rs11868439	-0.000887	3.93	2.7153	397	14	enet	0.0085	0.024	3.57343	0.000352	0.04734	SPOP	17	49598884	49678163	79280	-	ensembl_havana	gene	protein_coding
ENSG00000123352	Pancreas	ENSG00000123352.17	12	49366583	49366584	0.169	rs4898502	-3.63	rs7301723	0.086411	-5.59	-2.97168	301	8	lasso	0.089	6.7e-08	3.6859	0.000228	0.0370663	SPATS2	12	49366584	49527425	160842	+	ensembl_havana	gene	protein_coding
ENSG00000123908	Testis	ENSG00000123908.11	8	140635618	140635619	0.535	rs10109684	-4.59	rs7016497	0.391909	11.28	-4.29882	368	10	lasso	0.41	2.3e-39	-4.42039	9.85e-06	0.0049384	AGO2	8	140520156	140635633	115478	-	ensembl_havana	gene	protein_coding
ENSG00000124818	Brain Frontal Cortex BA9	ENSG00000124818.15	6	47781981	47781982	0.2378	rs1360074	4.52	rs536889	0.10631	-4.51	3.86117	426	1	top1	0.11	6.3e-06	-3.86117	0.000113	0.0185988	OPN5	6	47781982	47832780	50799	+	ensembl_havana	gene	protein_coding
ENSG00000125388	Brain Nucleus accumbens basal ganglia	ENSG00000125388.19	4	2963607	2963608	0.1518	rs624833	-5.63	rs3021140	0.120072	-5.34	-4.7929	381	381	susie	0.13	1.3e-07	4.7565	1.97e-06	0.00151071	GRK4	4	2963571	3040760	77190	+	ensembl_havana	gene	protein_coding
ENSG00000125388	Brain Cerebellar Hemisphere	ENSG00000125388.19	4	2963607	2963608	0.508	rs624833	-5.63	rs3021140	0.42263	-8.78	-4.79288	384	1	top1	0.42	1.3e-22	4.7929	1.64e-06	0.00212938	GRK4	4	2963571	3040760	77190	+	ensembl_havana	gene	protein_coding
ENSG00000125388	Ovary	ENSG00000125388.19	4	2963607	2963608	0.4966	rs624833	-5.63	rs3021140	0.277	-7.24	-4.79288	385	385	susie	0.31	2.3e-15	4.48031	7.45e-06	0.00374921	GRK4	4	2963571	3040760	77190	+	ensembl_havana	gene	protein_coding
ENSG00000125388	Minor Salivary Gland	ENSG00000125388.19	4	2963607	2963608	0.3158	rs624833	-5.63	rs2995797	0.308918	-6.77	-3.84823	383	1	top1	0.31	2.9e-13	3.84823	0.000119	0.023569	GRK4	4	2963571	3040760	77190	+	ensembl_havana	gene	protein_coding
ENSG00000125388	Liver	ENSG00000125388.19	4	2963607	2963608	0.1781	rs624833	-5.63	rs2471338	0.045056	-4.35	-3.78802	381	381	susie	0.058	0.00026	3.83973	0.000123	0.0329742	GRK4	4	2963571	3040760	77190	+	ensembl_havana	gene	protein_coding
ENSG00000125388	Skin Not Sun Exposed Suprapubic	ENSG00000125388.19	4	2963607	2963608	0.5114	rs624833	-5.63	rs3021140	0.526253	-16.54	-4.79288	381	381	susie	0.53	4.7e-87	4.75545	1.98e-06	0.0015677	GRK4	4	2963571	3040760	77190	+	ensembl_havana	gene	protein_coding
ENSG00000125388	Vagina	ENSG00000125388.19	4	2963607	2963608	0.392	rs624833	-5.63	rs2051556	0.269242	-6.96	-4.79015	384	9	lasso	0.31	5.1e-13	4.99968	5.74e-07	0.000756819	GRK4	4	2963571	3040760	77190	+	ensembl_havana	gene	protein_coding
ENSG00000125388	Lung	ENSG00000125388.19	4	2963607	2963608	0.4306	rs624833	-5.63	rs2471340	0.438	-15.42	-4.76669	384	14	enet	0.46	3.9e-70	4.45202	8.51e-06	0.00507887	GRK4	4	2963571	3040760	77190	+	ensembl_havana	gene	protein_coding
ENSG00000125388	Brain Caudate basal ganglia	ENSG00000125388.19	4	2963607	2963608	0.2033	rs624833	-5.63	rs3021140	0.080956	-4.95	-4.79288	385	385	susie	0.086	2e-05	4.27317	1.93e-05	0.00992922	GRK4	4	2963571	3040760	77190	+	ensembl_havana	gene	protein_coding
ENSG00000125388	Colon Transverse	ENSG00000125388.19	4	2963607	2963608	0.4167	rs624833	-5.63	rs2471340	0.434574	-12.75	-4.76669	384	384	susie	0.44	1e-48	4.64017	3.48e-06	0.00205026	GRK4	4	2963571	3040760	77190	+	ensembl_havana	gene	protein_coding
ENSG00000125388	Adipose Subcutaneous	ENSG00000125388.19	4	2963607	2963608	0.406	rs624833	-5.63	rs2471340	0.451	-16.23	-4.76669	383	14	enet	0.46	3.7e-79	4.4089	1.04e-05	0.005538	GRK4	4	2963571	3040760	77190	+	ensembl_havana	gene	protein_coding
ENSG00000125388	Nerve Tibial	ENSG00000125388.19	4	2963607	2963608	0.4686	rs624833	-5.63	rs2471340	0.491041	-16.22	-4.76669	382	382	susie	0.49	9.2e-81	4.71765	2.39e-06	0.00223796	GRK4	4	2963571	3040760	77190	+	ensembl_havana	gene	protein_coding
ENSG00000125388	Brain Hypothalamus	ENSG00000125388.19	4	2963607	2963608	0.1584	rs624833	-5.63	rs2471325	-0.004212	-3.76	-3.88931	382	382	susie	0.009	0.11	4.4085	1.04e-05	0.00435529	GRK4	4	2963571	3040760	77190	+	ensembl_havana	gene	protein_coding
ENSG00000125388	Kidney Cortex	ENSG00000125388.19	4	2963607	2963608	0.574	rs624833	-5.63	rs2051556	0.24659	-4.76	-4.7901	379	379	susie	0.26	2.2e-06	4.4172	1e-05	0.00697	GRK4	4	2963571	3040760	77190	+	ensembl_havana	gene	protein_coding
ENSG00000125388	Pancreas	ENSG00000125388.19	4	2963607	2963608	0.1381	rs624833	-5.63	rs2471351	0.118	-6.15	-3.81372	382	1	top1	0.12	4.5e-10	3.81372	0.000137	0.0301754	GRK4	4	2963571	3040760	77190	+	ensembl_havana	gene	protein_coding
ENSG00000125388	Adrenal Gland	ENSG00000125388.19	4	2963607	2963608	0.3592	rs624833	-5.63	rs2471351	0.211883	-7.66	-3.81372	383	8	lasso	0.23	5.1e-15	4.46789	7.9e-06	0.00443032	GRK4	4	2963571	3040760	77190	+	ensembl_havana	gene	protein_coding
ENSG00000125388	Brain Spinal cord cervical c-1	ENSG00000125388.19	4	2963607	2963608	0.217	rs624833	-5.63	rs7678161	0.05362	-3.88	-5.37153	380	1	top1	0.054	0.0052	5.37153	7.81e-08	8.63005e-05	GRK4	4	2963571	3040760	77190	+	ensembl_havana	gene	protein_coding
ENSG00000125388	Artery Aorta	ENSG00000125388.19	4	2963607	2963608	0.5036	rs624833	-5.63	rs3021140	0.469959	-13.53	-4.79288	386	386	susie	0.47	2.2e-55	4.793	1.64e-06	0.0012685	GRK4	4	2963571	3040760	77190	+	ensembl_havana	gene	protein_coding
ENSG00000125388	Esophagus Mucosa	ENSG00000125388.19	4	2963607	2963608	0.3891	rs624833	-5.63	rs2471340	0.376	-14.18	-4.76669	385	385	susie	0.41	8.7e-59	4.62736	3.7e-06	0.00334245	GRK4	4	2963571	3040760	77190	+	ensembl_havana	gene	protein_coding
ENSG00000125388	Spleen	ENSG00000125388.19	4	2963607	2963608	0.3199	rs624833	-5.63	rs2471322	0.312095	-8.75	-4.74619	382	7	lasso	0.32	6.5e-21	4.52579	6.02e-06	0.00463741	GRK4	4	2963571	3040760	77190	+	ensembl_havana	gene	protein_coding
ENSG00000125388	Brain Anterior cingulate cortex BA24	ENSG00000125388.19	4	2963607	2963608	0.187	rs624833	-5.63	rs2471351	0.15922	-5.27	-3.81372	384	1	top1	0.16	3.3e-07	3.81372	0.000137	0.023827	GRK4	4	2963571	3040760	77190	+	ensembl_havana	gene	protein_coding
ENSG00000125388	Small Intestine Terminal Ileum	ENSG00000125388.19	4	2963607	2963608	0.35	rs624833	-5.63	rs3021140	0.254517	-7.3	-4.7929	381	381	susie	0.27	2e-13	4.73032	2.24e-06	0.0046648	GRK4	4	2963571	3040760	77190	+	ensembl_havana	gene	protein_coding
ENSG00000125388	Skin Sun Exposed Lower leg	ENSG00000125388.19	4	2963607	2963608	0.4439	rs624833	-5.63	rs2471340	0.502	-17.42	-4.76669	383	383	susie	0.51	1.1e-95	4.654	3.26e-06	0.00307282	GRK4	4	2963571	3040760	77190	+	ensembl_havana	gene	protein_coding
ENSG00000125388	Brain Frontal Cortex BA9	ENSG00000125388.19	4	2963607	2963608	0.2118	rs624833	-5.63	rs2960306	0.151094	-5.59	-4.86566	381	381	susie	0.16	3.4e-08	4.67688	2.91e-06	0.00203783	GRK4	4	2963571	3040760	77190	+	ensembl_havana	gene	protein_coding
ENSG00000125388	Brain Amygdala	ENSG00000125388.19	4	2963607	2963608	0.22	rs624833	-5.63	rs3021146	0.02739	-3.59	-3.83741	384	1	top1	0.027	0.034	3.83741	0.000124	0.0309775	GRK4	4	2963571	3040760	77190	+	ensembl_havana	gene	protein_coding
ENSG00000125388	Brain Hippocampus	ENSG00000125388.19	4	2963607	2963608	0.4073	rs624833	-5.63	rs2471336	0.14358	-5.36	-3.79582	385	385	susie	0.16	9.9e-08	4.1037	4.07e-05	0.013912	GRK4	4	2963571	3040760	77190	+	ensembl_havana	gene	protein_coding
ENSG00000125388	Thyroid	ENSG00000125388.19	4	2963607	2963608	0.5716	rs624833	-5.63	rs3021140	0.584	-18.33	-4.79288	379	7	lasso	0.59	6.8e-114	4.54605	5.47e-06	0.00330388	GRK4	4	2963571	3040760	77190	+	ensembl_havana	gene	protein_coding
ENSG00000125388	Stomach	ENSG00000125388.19	4	2963607	2963608	0.3438	rs624833	-5.63	rs2471351	0.329055	-10.44	-3.81372	382	1	top1	0.33	5.8e-30	3.81372	0.000137	0.0274183	GRK4	4	2963571	3040760	77190	+	ensembl_havana	gene	protein_coding
ENSG00000125388	Colon Sigmoid	ENSG00000125388.19	4	2963607	2963608	0.4693	rs624833	-5.63	rs2960306	0.41707	-11.65	-4.86566	386	386	susie	0.43	2.2e-40	4.2844	1.83e-05	0.00725595	GRK4	4	2963571	3040760	77190	+	ensembl_havana	gene	protein_coding
ENSG00000125388	Artery Coronary	ENSG00000125388.19	4	2963607	2963608	0.3817	rs624833	-5.63	rs3021140	0.323402	-8.44	-4.79288	379	1	top1	0.32	7.3e-20	4.79288	1.64e-06	0.0009014	GRK4	4	2963571	3040760	77190	+	ensembl_havana	gene	protein_coding
ENSG00000125388	Prostate	ENSG00000125388.19	4	2963607	2963608	0.3681	rs624833	-5.63	rs3021140	0.340388	-8.95	-4.79288	381	381	susie	0.34	6.4e-22	4.63603	3.55e-06	0.00255651	GRK4	4	2963571	3040760	77190	+	ensembl_havana	gene	protein_coding
ENSG00000125388	Brain Putamen basal ganglia	ENSG00000125388.19	4	2963607	2963608	0.242	rs624833	-5.63	rs2471351	0.073	-4.28	-3.81372	385	1	top1	0.073	0.00022	3.81372	0.000137	0.0212578	GRK4	4	2963571	3040760	77190	+	ensembl_havana	gene	protein_coding
ENSG00000125388	Cells Cultured fibroblasts	ENSG00000125388.19	4	2963607	2963608	0.419	rs624833	-5.63	rs2471338	0.479818	-15.41	-3.78802	386	6	lasso	0.51	1.6e-76	4.16062	3.17e-05	0.0104886	GRK4	4	2963571	3040760	77190	+	ensembl_havana	gene	protein_coding
ENSG00000125388	Esophagus Gastroesophageal Junction	ENSG00000125388.19	4	2963607	2963608	0.3764	rs624833	-5.63	rs2471340	0.35	-10.8	-4.76669	385	1	top1	0.35	8.9e-33	4.76669	1.87e-06	0.00119844	GRK4	4	2963571	3040760	77190	+	ensembl_havana	gene	protein_coding
ENSG00000125388	Uterus	ENSG00000125388.19	4	2963607	2963608	0.347	rs624833	-5.63	rs2471338	0.320439	-6.82	-3.78802	384	1	top1	0.32	1.6e-12	3.788	0.000152	0.034182	GRK4	4	2963571	3040760	77190	+	ensembl_havana	gene	protein_coding
ENSG00000125388	Adipose Visceral Omentum	ENSG00000125388.19	4	2963607	2963608	0.3991	rs624833	-5.63	rs2471340	0.53247	-15.85	-4.7667	384	6	lasso	0.54	3.3e-81	4.53487	5.76e-06	0.00258867	GRK4	4	2963571	3040760	77190	+	ensembl_havana	gene	protein_coding
ENSG00000125388	Whole Blood	ENSG00000125388.19	4	2963607	2963608	0.1587	rs624833	-5.63	rs2471340	0.161	-10.5	-4.76669	383	1	top1	0.16	1.6e-27	4.76669	1.87e-06	0.00115392	GRK4	4	2963571	3040760	77190	+	ensembl_havana	gene	protein_coding
ENSG00000125388	Brain Cortex	ENSG00000125388.19	4	2963607	2963608	0.3407	rs624833	-5.63	rs3021140	0.273713	-8.03	-4.79288	382	13	enet	0.32	9.7e-19	4.41348	1.02e-05	0.00552933	GRK4	4	2963571	3040760	77190	+	ensembl_havana	gene	protein_coding
ENSG00000125388	Brain Cerebellum	ENSG00000125388.19	4	2963607	2963608	0.5144	rs624833	-5.63	rs3021140	0.436042	-10.01	-4.79288	382	1	top1	0.44	9.1e-28	4.79288	1.64e-06	0.00140256	GRK4	4	2963571	3040760	77190	+	ensembl_havana	gene	protein_coding
ENSG00000125388	Esophagus Muscularis	ENSG00000125388.19	4	2963607	2963608	0.3891	rs624833	-5.63	rs2471340	0.39393	-13.68	-4.76669	386	8	lasso	0.4	1.7e-53	4.54762	5.43e-06	0.0043811	GRK4	4	2963571	3040760	77190	+	ensembl_havana	gene	protein_coding
ENSG00000125388	Breast Mammary Tissue	ENSG00000125388.19	4	2963607	2963608	0.4471	rs624833	-5.63	rs2471340	0.42	-13.02	-4.76669	385	385	susie	0.42	4.2e-49	4.77939	1.76e-06	0.00110645	GRK4	4	2963571	3040760	77190	+	ensembl_havana	gene	protein_coding
ENSG00000125388	Artery Tibial	ENSG00000125388.19	4	2963607	2963608	0.3722	rs624833	-5.63	rs2471340	0.428171	-15.82	-4.76669	383	1	top1	0.43	7.1e-73	4.76669	1.87e-06	0.00149916	GRK4	4	2963571	3040760	77190	+	ensembl_havana	gene	protein_coding
ENSG00000125388	Pituitary	ENSG00000125388.19	4	2963607	2963608	0.1858	rs624833	-5.63	rs16843629	0.130481	-6.45	-3.73624	383	7	lasso	0.17	3.2e-11	4.13455	3.56e-05	0.0133458	GRK4	4	2963571	3040760	77190	+	ensembl_havana	gene	protein_coding
ENSG00000125388	Testis	ENSG00000125388.19	4	2963607	2963608	0.4714	rs624833	-5.63	rs3021140	0.260129	-9.62	-4.79288	383	18	enet	0.34	8.5e-31	4.08144	4.48e-05	0.0136083	GRK4	4	2963571	3040760	77190	+	ensembl_havana	gene	protein_coding
ENSG00000125445	Brain Frontal Cortex BA9	ENSG00000125445.10	17	75261804	75261805	0.1583	rs2291031	-3.49	rs6501772	0.12	-4.82	-3.4493	376	1	top1	0.12	1.6e-06	3.4493	0.000562	0.0438068	MRPS7	17	75261674	75266376	4703	+	ensembl_havana	gene	protein_coding
ENSG00000125445	Brain Cerebellum	ENSG00000125445.10	17	75261804	75261805	0.466	rs2291031	-3.49	rs2242230	0.324	-8.61	-3.40771	375	21	enet	0.36	6.3e-22	3.49126	0.000481	0.046277	MRPS7	17	75261674	75266376	4703	+	ensembl_havana	gene	protein_coding
ENSG00000125445	Stomach	ENSG00000125445.10	17	75261804	75261805	0.3401	rs2291031	-3.49	rs2242231	0.206638	-8.49	-3.34297	374	60	enet	0.22	1.2e-19	3.57594	0.000349	0.0399889	MRPS7	17	75261674	75266376	4703	+	ensembl_havana	gene	protein_coding
ENSG00000125637	Nerve Tibial	ENSG00000125637.15	2	113157324	113157325	0.4819	rs6705487	-4.02	rs6760120	0.182	10	-2.68001	450	32	enet	0.31	9.8e-45	-4.00236	6.27e-05	0.0200386	PSD4	2	113157325	113209396	52072	+	ensembl_havana	gene	protein_coding
ENSG00000125637	Brain Cortex	ENSG00000125637.15	2	113157324	113157325	0.1783	rs6705487	-4.02	rs4849159	0.020564	4.99	-2.38	448	21	enet	0.077	3.2e-05	-3.8032	0.000143	0.0250797	PSD4	2	113157325	113209396	52072	+	ensembl_havana	gene	protein_coding
ENSG00000125755	Liver	ENSG00000125755.18	19	45863289	45863290	0.2181	rs7258364	3.95	rs7248426	0.171701	-6.09	3.6657	396	1	top1	0.17	2.9e-10	-3.6657	0.000247	0.038399	SYMPK	19	45815410	45863194	47785	-	ensembl_havana	gene	protein_coding
ENSG00000125755	Pancreas	ENSG00000125755.18	19	45863289	45863290	0.1091	rs7258364	3.95	rs7258364	0.0479	-4.54	3.95213	399	1	top1	0.048	6.9e-05	-3.95213	7.75e-05	0.0230074	SYMPK	19	45815410	45863194	47785	-	ensembl_havana	gene	protein_coding
ENSG00000126091	Whole Blood	ENSG00000126091.19	1	43705823	43705824	0.033	rs3120044	-4.52	rs2842187	-0.001295	3.88	-3.20505	409	409	susie	0.0008	0.22	-3.8377	0.000124	0.0243463	ST3GAL3	1	43705824	43931165	225342	+	ensembl_havana	gene	protein_coding
ENSG00000126214	Esophagus Muscularis	ENSG00000126214.21	14	103561895	103561896	0.0373	rs8017993	5.37	rs861537	0.00862	-4.34	-1.65274	351	3	enet	0.016	0.004	3.82469	0.000131	0.0299467	KLC1	14	103561896	103714249	152354	+	ensembl_havana	gene	protein_coding
ENSG00000126214	Whole Blood	ENSG00000126214.21	14	103561895	103561896	0.1565	rs8017993	5.37	rs12884809	0.158	10.42	5.09036	349	349	susie	0.18	1e-30	3.98127	6.85e-05	0.0179325	KLC1	14	103561896	103714249	152354	+	ensembl_havana	gene	protein_coding
ENSG00000126214	Breast Mammary Tissue	ENSG00000126214.21	14	103561895	103561896	0.0649	rs8017993	5.37	rs12884809	0.05262	4.79	5.09036	352	1	top1	0.053	2.4e-06	5.09036	3.57e-07	0.000384744	KLC1	14	103561896	103714249	152354	+	ensembl_havana	gene	protein_coding
ENSG00000126215	Pancreas	ENSG00000126215.13	14	103715503	103715504	0.1277	rs8017993	5.37	rs942863	0.033784	-4.28	-4.3	344	1	top1	0.034	0.00074	4.29857	1.72e-05	0.0106765	XRCC3	14	103697609	103715504	17896	-	ensembl_havana	gene	protein_coding
ENSG00000126215	Spleen	ENSG00000126215.13	14	103715503	103715504	0.2261	rs8017993	5.37	rs4906356	0.215732	7.56	4.84981	344	344	susie	0.23	2.1e-14	4.90404	9.39e-07	0.000813761	XRCC3	14	103697609	103715504	17896	-	ensembl_havana	gene	protein_coding
ENSG00000126215	Breast Mammary Tissue	ENSG00000126215.13	14	103715503	103715504	0.1833	rs8017993	5.37	rs12884809	0.106853	7.76	5.09036	343	9	enet	0.12	4.4e-13	5.36472	8.11e-08	0.000152955	XRCC3	14	103697609	103715504	17896	-	ensembl_havana	gene	protein_coding
ENSG00000126215	Brain Frontal Cortex BA9	ENSG00000126215.13	14	103715503	103715504	0.1025	rs8017993	5.37	rs12432907	0.009429	-3.74	-1.7799	345	345	susie	0.025	0.021	4.26825	1.97e-05	0.00965694	XRCC3	14	103697609	103715504	17896	-	ensembl_havana	gene	protein_coding
ENSG00000126215	Brain Putamen basal ganglia	ENSG00000126215.13	14	103715503	103715504	0.13	rs8017993	5.37	rs4906356	0.006175	3.38	4.8498	345	345	susie	0.016	0.056	5.12374	3e-07	0.0001995	XRCC3	14	103697609	103715504	17896	-	ensembl_havana	gene	protein_coding
ENSG00000126215	Heart Left Ventricle	ENSG00000126215.13	14	103715503	103715504	0.1025	rs8017993	5.37	rs4906356	0.063403	5.44	4.84981	344	2	lasso	0.068	1.3e-07	5.02532	5.03e-07	0.000333238	XRCC3	14	103697609	103715504	17896	-	ensembl_havana	gene	protein_coding
ENSG00000126215	Small Intestine Terminal Ileum	ENSG00000126215.13	14	103715503	103715504	0.1218	rs8017993	5.37	rs4906356	0.058472	4.56	4.8498	344	14	enet	0.089	3.7e-05	4.43616	9.16e-06	0.0064855	XRCC3	14	103697609	103715504	17896	-	ensembl_havana	gene	protein_coding
ENSG00000126215	Skin Sun Exposed Lower leg	ENSG00000126215.13	14	103715503	103715504	0.1374	rs8017993	5.37	rs12886637	0.093861	9.25	4.8366	342	34	enet	0.15	4.8e-24	5.2127	1.86e-07	0.000300549	XRCC3	14	103697609	103715504	17896	-	ensembl_havana	gene	protein_coding
ENSG00000126215	Esophagus Muscularis	ENSG00000126215.13	14	103715503	103715504	0.1352	rs8017993	5.37	rs861531	0.0697	-7.31	-3.61967	344	13	enet	0.13	1.2e-15	4.8165	1.46e-06	0.0014523	XRCC3	14	103697609	103715504	17896	-	ensembl_havana	gene	protein_coding
ENSG00000126215	Whole Blood	ENSG00000126215.13	14	103715503	103715504	0.172	rs8017993	5.37	rs4906356	0.176	11.26	4.84981	343	20	enet	0.19	8.3e-32	4.8915	1e-06	0.00107988	XRCC3	14	103697609	103715504	17896	-	ensembl_havana	gene	protein_coding
ENSG00000126215	Skin Not Sun Exposed Suprapubic	ENSG00000126215.13	14	103715503	103715504	0.2087	rs8017993	5.37	rs4906356	0.152484	9.16	4.84981	344	30	enet	0.19	3.2e-26	4.97054	6.68e-07	0.000763969	XRCC3	14	103697609	103715504	17896	-	ensembl_havana	gene	protein_coding
ENSG00000126215	Colon Transverse	ENSG00000126215.13	14	103715503	103715504	0.3254	rs8017993	5.37	rs4906356	0.185905	8.53	4.84981	345	1	top1	0.19	2.6e-18	4.84981	1.24e-06	0.000863378	XRCC3	14	103697609	103715504	17896	-	ensembl_havana	gene	protein_coding
ENSG00000126215	Kidney Cortex	ENSG00000126215.13	14	103715503	103715504	0.421	rs8017993	5.37	rs4906356	0.059051	3.86	4.8498	345	1	top1	0.059	0.022	4.8498	1.24e-06	0.00172856	XRCC3	14	103697609	103715504	17896	-	ensembl_havana	gene	protein_coding
ENSG00000126215	Thyroid	ENSG00000126215.13	14	103715503	103715504	0.2204	rs8017993	5.37	rs4906356	0.0925	7.61	4.84981	344	344	susie	0.16	1.2e-23	4.40782	1.04e-05	0.00523467	XRCC3	14	103697609	103715504	17896	-	ensembl_havana	gene	protein_coding
ENSG00000126215	Heart Atrial Appendage	ENSG00000126215.13	14	103715503	103715504	0.0815	rs8017993	5.37	rs10135248	0.013856	-4.9	-3.63035	344	4	lasso	0.035	0.00017	4.0823	4.46e-05	0.0121272	XRCC3	14	103697609	103715504	17896	-	ensembl_havana	gene	protein_coding
ENSG00000126215	Adipose Subcutaneous	ENSG00000126215.13	14	103715503	103715504	0.196	rs8017993	5.37	rs12884809	0.15	9.76	5.0904	343	7	lasso	0.17	3.7e-26	5.33453	9.58e-08	0.000145753	XRCC3	14	103697609	103715504	17896	-	ensembl_havana	gene	protein_coding
ENSG00000126215	Lung	ENSG00000126215.13	14	103715503	103715504	0.1209	rs8017993	5.37	rs4906356	0.064316	6.1	4.84981	343	5	lasso	0.071	4.5e-10	5.0363	4.75e-07	0.000647968	XRCC3	14	103697609	103715504	17896	-	ensembl_havana	gene	protein_coding
ENSG00000126215	Brain Cortex	ENSG00000126215.13	14	103715503	103715504	0.1204	rs8017993	5.37	rs4906356	0.118	5.22	4.84981	344	1	top1	0.12	2.7e-07	4.84981	1.24e-06	0.000924265	XRCC3	14	103697609	103715504	17896	-	ensembl_havana	gene	protein_coding
ENSG00000126215	Vagina	ENSG00000126215.13	14	103715503	103715504	0.102	rs8017993	5.37	rs7148456	0.0692	4.36	4.6991	346	1	top1	0.069	0.00095	4.6991	2.61e-06	0.00172064	XRCC3	14	103697609	103715504	17896	-	ensembl_havana	gene	protein_coding
ENSG00000126215	Artery Tibial	ENSG00000126215.13	14	103715503	103715504	0.0854	rs8017993	5.37	rs861531	0.0403	-6.5	-3.61967	344	7	lasso	0.075	1.1e-11	4.99032	6.03e-07	0.000698274	XRCC3	14	103697609	103715504	17896	-	ensembl_havana	gene	protein_coding
ENSG00000126215	Testis	ENSG00000126215.13	14	103715503	103715504	0.1234	rs8017993	5.37	rs7154572	0.067929	-5.84	-1.5898	344	4	lasso	0.12	2.2e-10	3.8575	0.000115	0.024657	XRCC3	14	103697609	103715504	17896	-	ensembl_havana	gene	protein_coding
ENSG00000126215	Nerve Tibial	ENSG00000126215.13	14	103715503	103715504	0.2578	rs8017993	5.37	rs4906356	0.174494	9.68	4.8498	343	23	enet	0.21	1.8e-29	5.34483	9.05e-08	0.00015738	XRCC3	14	103697609	103715504	17896	-	ensembl_havana	gene	protein_coding
ENSG00000126215	Brain Hippocampus	ENSG00000126215.13	14	103715503	103715504	0.14	rs8017993	5.37	rs4906356	0.0335	3.98	4.8498	344	12	enet	0.067	0.00048	4.3725	1.23e-05	0.0092496	XRCC3	14	103697609	103715504	17896	-	ensembl_havana	gene	protein_coding
ENSG00000126215	Muscle Skeletal	ENSG00000126215.13	14	103715503	103715504	0.1959	rs8017993	5.37	rs861531	0.084169	-9.12	-3.61967	343	343	susie	0.15	3.6e-27	4.99331	5.94e-07	0.00060555	XRCC3	14	103697609	103715504	17896	-	ensembl_havana	gene	protein_coding
ENSG00000126215	Esophagus Gastroesophageal Junction	ENSG00000126215.13	14	103715503	103715504	0.1513	rs8017993	5.37	rs861539	0.100641	-6.44	-3.68421	344	344	susie	0.11	2.4e-10	4.80254	1.57e-06	0.00115788	XRCC3	14	103697609	103715504	17896	-	ensembl_havana	gene	protein_coding
ENSG00000126215	Artery Coronary	ENSG00000126215.13	14	103715503	103715504	0.2565	rs8017993	5.37	rs4906335	0.051907	5.54	4.72585	344	26	enet	0.12	1.7e-07	5.01269	5.37e-07	0.00047624	XRCC3	14	103697609	103715504	17896	-	ensembl_havana	gene	protein_coding
ENSG00000126215	Cells EBV-transformed lymphocytes	ENSG00000126215.13	14	103715503	103715504	0.2	rs8017993	5.37	rs12432907	0.094532	-4.99	-1.77995	345	5	lasso	0.17	9.5e-08	3.6096	0.000307	0.0455962	XRCC3	14	103697609	103715504	17896	-	ensembl_havana	gene	protein_coding
ENSG00000126215	Cells Cultured fibroblasts	ENSG00000126215.13	14	103715503	103715504	0.1444	rs8017993	5.37	rs12884809	0.053079	6.37	5.09036	344	28	enet	0.12	9.8e-15	3.86916	0.000109	0.0253006	XRCC3	14	103697609	103715504	17896	-	ensembl_havana	gene	protein_coding
ENSG00000126215	Brain Cerebellum	ENSG00000126215.13	14	103715503	103715504	0.2504	rs8017993	5.37	rs2273175	0.108	5.49	4.91816	344	4	lasso	0.19	2.2e-11	4.0511	5.1e-05	0.0145388	XRCC3	14	103697609	103715504	17896	-	ensembl_havana	gene	protein_coding
ENSG00000126215	Ovary	ENSG00000126215.13	14	103715503	103715504	0.1757	rs8017993	5.37	rs2273175	0.058324	5.11	4.9182	346	346	susie	0.067	0.00045	5.18551	2.15e-07	0.000216397	XRCC3	14	103697609	103715504	17896	-	ensembl_havana	gene	protein_coding
ENSG00000126215	Adipose Visceral Omentum	ENSG00000126215.13	14	103715503	103715504	0.1726	rs8017993	5.37	rs4906356	0.0967	6.99	4.84981	343	25	enet	0.13	1e-15	4.67988	2.87e-06	0.0016338	XRCC3	14	103697609	103715504	17896	-	ensembl_havana	gene	protein_coding
ENSG00000126215	Stomach	ENSG00000126215.13	14	103715503	103715504	0.1066	rs8017993	5.37	rs12884809	0.024967	4.9	5.0904	344	9	enet	0.04	0.00016	5.8219	5.82e-09	1.16478e-05	XRCC3	14	103697609	103715504	17896	-	ensembl_havana	gene	protein_coding
ENSG00000126215	Colon Sigmoid	ENSG00000126215.13	14	103715503	103715504	0.1192	rs8017993	5.37	rs709400	0.079202	-5.91	-3.68149	345	345	susie	0.098	7.5e-09	5.22519	1.74e-07	0.000177405	XRCC3	14	103697609	103715504	17896	-	ensembl_havana	gene	protein_coding
ENSG00000126215	Prostate	ENSG00000126215.13	14	103715503	103715504	0.1824	rs8017993	5.37	rs12884809	0.176336	7.11	5.0904	344	8	lasso	0.2	9.8e-13	5.42451	5.81e-08	0.000292882	XRCC3	14	103697609	103715504	17896	-	ensembl_havana	gene	protein_coding
ENSG00000126215	Pituitary	ENSG00000126215.13	14	103715503	103715504	0.1788	rs8017993	5.37	rs4906356	0.0627	5.28	4.84981	345	20	enet	0.11	1.9e-07	4.6533	3.27e-06	0.00416794	XRCC3	14	103697609	103715504	17896	-	ensembl_havana	gene	protein_coding
ENSG00000126215	Brain Hypothalamus	ENSG00000126215.13	14	103715503	103715504	0.1663	rs8017993	5.37	rs3759579	0.0229	-3.47	-1.8299	345	345	susie	0.036	0.0074	5.4101	6.3e-08	7.9149e-05	XRCC3	14	103697609	103715504	17896	-	ensembl_havana	gene	protein_coding
ENSG00000126215	Esophagus Mucosa	ENSG00000126215.13	14	103715503	103715504	0.1674	rs8017993	5.37	rs4906356	0.195325	9.95	4.84981	344	1	top1	0.2	2.1e-25	4.84981	1.24e-06	0.00123219	XRCC3	14	103697609	103715504	17896	-	ensembl_havana	gene	protein_coding
ENSG00000126215	Artery Aorta	ENSG00000126215.13	14	103715503	103715504	0.2	rs8017993	5.37	rs4906356	0.14184	7.6	4.8498	344	6	lasso	0.16	6.7e-17	5.0587	4.22e-07	0.000518457	XRCC3	14	103697609	103715504	17896	-	ensembl_havana	gene	protein_coding
ENSG00000126351	Esophagus Gastroesophageal Junction	ENSG00000126351.12	17	40058289	40058290	0.0641	rs7502912	4.64	rs868150	0.049861	4.67	4.64071	300	300	susie	0.053	1.3e-05	4.65824	3.19e-06	0.00180971	THRA	17	40058290	40093867	35578	+	ensembl_havana	gene	protein_coding
ENSG00000126858	Pituitary	ENSG00000126858.16	17	32142713	32142714	0.2612	rs10512437	3.69	rs10512437	0.0613	-4.27	3.68803	307	1	top1	0.061	7e-05	-3.68803	0.000226	0.0351292	RHOT1	17	32142454	32253374	110921	+	ensembl_havana	gene	protein_coding
ENSG00000129158	Breast Mammary Tissue	ENSG00000129158.10	11	18013161	18013162	0.1489	rs12295745	4.08	rs10488683	0.111561	7.12	3.65149	487	1	top1	0.11	5.4e-12	3.65149	0.000261	0.0393797	SERGEF	11	17788048	18013047	225000	-	ensembl_havana	gene	protein_coding
ENSG00000129158	Adipose Subcutaneous	ENSG00000129158.10	11	18013161	18013162	0.216	rs12295745	4.08	rs12292915	0.199	11.58	3.60335	485	17	enet	0.23	8.1e-35	3.60755	0.000309	0.0434408	SERGEF	11	17788048	18013047	225000	-	ensembl_havana	gene	protein_coding
ENSG00000129158	Skin Not Sun Exposed Suprapubic	ENSG00000129158.10	11	18013161	18013162	0.1585	rs12295745	4.08	rs172424	0.151	9.59	3.38666	486	24	enet	0.19	4.6e-26	4.02999	5.58e-05	0.0161829	SERGEF	11	17788048	18013047	225000	-	ensembl_havana	gene	protein_coding
ENSG00000129158	Liver	ENSG00000129158.10	11	18013161	18013162	0.2758	rs12295745	4.08	rs12292915	0.173	6.45	3.60335	487	1	top1	0.17	2.4e-10	3.60335	0.000314	0.0417673	SERGEF	11	17788048	18013047	225000	-	ensembl_havana	gene	protein_coding
ENSG00000129158	Stomach	ENSG00000129158.10	11	18013161	18013162	0.181	rs12295745	4.08	rs12292915	0.130896	6.64	3.60335	487	12	enet	0.14	3.3e-12	3.70492	0.000211	0.0324832	SERGEF	11	17788048	18013047	225000	-	ensembl_havana	gene	protein_coding
ENSG00000129158	Lung	ENSG00000129158.10	11	18013161	18013162	0.1681	rs12295745	4.08	rs12292915	0.153	8.95	3.60335	486	1	top1	0.15	1.9e-20	3.60335	0.000314	0.0384408	SERGEF	11	17788048	18013047	225000	-	ensembl_havana	gene	protein_coding
ENSG00000129158	Prostate	ENSG00000129158.10	11	18013161	18013162	0.101	rs12295745	4.08	rs10488683	0.0787	4.53	3.65149	487	1	top1	0.079	1.4e-05	3.65149	0.000261	0.0313262	SERGEF	11	17788048	18013047	225000	-	ensembl_havana	gene	protein_coding
ENSG00000129158	Muscle Skeletal	ENSG00000129158.10	11	18013161	18013162	0.3883	rs12295745	4.08	rs12277387	0.403	17.13	3.29866	485	44	enet	0.43	1.7e-88	3.90712	9.34e-05	0.023804	SERGEF	11	17788048	18013047	225000	-	ensembl_havana	gene	protein_coding
ENSG00000129158	Skin Sun Exposed Lower leg	ENSG00000129158.10	11	18013161	18013162	0.1675	rs12295745	4.08	rs12292915	0.0934	7.81	3.60335	486	28	enet	0.098	1.8e-15	3.84762	0.000119	0.0279312	SERGEF	11	17788048	18013047	225000	-	ensembl_havana	gene	protein_coding
ENSG00000129158	Adipose Visceral Omentum	ENSG00000129158.10	11	18013161	18013162	0.2025	rs12295745	4.08	rs10488683	0.231	10.44	3.65149	486	1	top1	0.23	1.1e-28	3.65149	0.000261	0.0359464	SERGEF	11	17788048	18013047	225000	-	ensembl_havana	gene	protein_coding
ENSG00000129158	Esophagus Mucosa	ENSG00000129158.10	11	18013161	18013162	0.2315	rs12295745	4.08	rs12292915	0.266	11.62	3.60335	487	487	susie	0.27	6.1e-36	3.7343	0.000188	0.0352482	SERGEF	11	17788048	18013047	225000	-	ensembl_havana	gene	protein_coding
ENSG00000129158	Heart Left Ventricle	ENSG00000129158.10	11	18013161	18013162	0.2522	rs12295745	4.08	rs12292915	0.168	8.5	3.60335	487	11	enet	0.18	1e-18	3.63248	0.000281	0.0441165	SERGEF	11	17788048	18013047	225000	-	ensembl_havana	gene	protein_coding
ENSG00000129167	Brain Cerebellar Hemisphere	ENSG00000129167.9	11	18042425	18042426	0.2602	rs12295745	4.08	rs12292915	0.052135	4.01	3.60335	462	1	top1	0.052	0.0014	3.60335	0.000314	0.035706	TPH1	11	18017555	18046269	28715	-	ensembl_havana	gene	protein_coding
ENSG00000129194	Brain Nucleus accumbens basal ganglia	ENSG00000129194.7	17	7590169	7590170	0.203	rs2241233	-3.79	rs12936934	-0.00486	-3.52	3.3467	480	480	susie	0.012	0.066	-3.93894	8.18e-05	0.0182959	SOX15	17	7588178	7590094	1917	-	ensembl_havana	gene	protein_coding
ENSG00000129354	Testis	ENSG00000129354.11	19	10587314	10587315	0.0757	rs8104608	3.5	rs2304087	-0.00284	3.61	2.06201	357	357	susie	0.01	0.038	4.29791	1.72e-05	0.00653287	AP1M2	19	10572671	10587315	14645	-	ensembl_havana	gene	protein_coding
ENSG00000129691	Cells Cultured fibroblasts	ENSG00000129691.15	8	38105241	38105242	0.0868	rs2275957	4.46	rs2073351	0.008481	-3.6	4.04576	243	1	top1	0.0085	0.024	-4.0458	5.22e-05	0.0144707	ASH2L	8	38105493	38144076	38584	+	ensembl_havana	gene	protein_coding
ENSG00000130612	Adrenal Gland	ENSG00000130612.14	19	40890825	40890826	0.1102	rs8102683	-4.92	rs7252852	-0.004253	2.98	-2.25734	421	421	susie	0.0083	0.087	-4.82651	1.39e-06	0.00112961	CYP2G1P	19	40891219	40900155	8937	+	havana	gene	transcribed_unprocessed_pseudogene
ENSG00000130772	Testis	ENSG00000130772.13	1	28329001	28329002	0.0394	rs2236861	3.64	rs6598927	-0.00312	-3.8	3.44347	267	5	lasso	0.0075	0.065	-3.59423	0.000325	0.0447643	MED18	1	28329002	28335965	6964	+	ensembl_havana	gene	protein_coding
ENSG00000130856	Whole Blood	ENSG00000130856.15	18	76822606	76822607	0.0682	rs11150968	3.49	rs12957245	0.013206	-4.26	1.37158	654	9	enet	0.015	0.00087	-3.57762	0.000347	0.0443384	ZNF236	18	76822557	76972901	150345	+	ensembl_havana	gene	protein_coding
ENSG00000131042	Whole Blood	ENSG00000131042.14	19	54281183	54281184	0.2519	rs7252000	3.04	rs12984962	0.0856	-7.75	-2.471	466	32	enet	0.13	1.9e-22	3.63996	0.000273	0.0393712	LILRB2	19	54273812	54281184	7373	-	ensembl_havana	gene	protein_coding
ENSG00000131188	Artery Tibial	ENSG00000131188.11	5	177446444	177446445	0.0533	rs335434	3.81	rs2630765	0.0107	-4.2	-3.725	242	242	susie	0.017	0.001	3.90855	9.29e-05	0.0248257	PRR7	5	177446445	177456286	9842	+	ensembl_havana	gene	protein_coding
ENSG00000131188	Esophagus Muscularis	ENSG00000131188.11	5	177446444	177446445	0.0506	rs335434	3.81	rs2544809	0.00038	-3.48	-3.62972	240	4	lasso	0.013	0.0088	3.59843	0.00032	0.044902	PRR7	5	177446445	177456286	9842	+	ensembl_havana	gene	protein_coding
ENSG00000131435	Adipose Visceral Omentum	ENSG00000131435.12	5	132257670	132257671	0.0692	rs803054	5.77	rs6890009	0.0439	5.84	3.8448	396	4	lasso	0.051	4.5e-07	3.7687	0.000164	0.025617	PDLIM4	5	132257696	132273454	15759	+	ensembl_havana	gene	protein_coding
ENSG00000131435	Pituitary	ENSG00000131435.12	5	132257670	132257671	0.1974	rs803057	5.94	rs2136188	0.0776	5.47	3.84475	405	405	susie	0.1	3.1e-07	3.87373	0.000107	0.025492	PDLIM4	5	132257696	132273454	15759	+	ensembl_havana	gene	protein_coding
ENSG00000131435	Heart Left Ventricle	ENSG00000131435.12	5	132257670	132257671	0.2382	rs803054	5.77	rs7705189	0.177322	-8.76	-4.57058	402	10	enet	0.19	4.1e-19	4.47085	7.79e-06	0.00335391	PDLIM4	5	132257696	132273454	15759	+	ensembl_havana	gene	protein_coding
ENSG00000131435	Brain Anterior cingulate cortex BA24	ENSG00000131435.12	5	132257670	132257671	0.177	rs803057	5.94	rs3900945	0.194522	5.66	3.58282	405	1	top1	0.19	1.4e-08	3.58282	0.00034	0.0390788	PDLIM4	5	132257696	132273454	15759	+	ensembl_havana	gene	protein_coding
ENSG00000131435	Brain Frontal Cortex BA9	ENSG00000131435.12	5	132257670	132257671	0.2351	rs803057	5.94	rs3900945	0.159209	6.44	3.58282	403	403	susie	0.19	1.3e-09	3.76526	0.000166	0.0208649	PDLIM4	5	132257696	132273454	15759	+	ensembl_havana	gene	protein_coding
ENSG00000131435	Thyroid	ENSG00000131435.12	5	132257670	132257671	0.3269	rs803054	5.77	rs10076701	0.124	-8.82	-3.78882	398	398	susie	0.13	6.8e-19	3.77	0.000163	0.0282434	PDLIM4	5	132257696	132273454	15759	+	ensembl_havana	gene	protein_coding
ENSG00000131435	Cells Cultured fibroblasts	ENSG00000131435.12	5	132257670	132257671	0.1877	rs803054	5.77	rs10076701	0.116	-8.22	-3.78882	400	46	enet	0.13	9.2e-17	3.79079	0.00015	0.0295875	PDLIM4	5	132257696	132273454	15759	+	ensembl_havana	gene	protein_coding
ENSG00000131435	Prostate	ENSG00000131435.12	5	132257670	132257671	0.1057	rs803054	5.77	rs3900945	0.0361	4.68	3.5828	402	402	susie	0.049	0.00054	3.7792	0.000157	0.0237224	PDLIM4	5	132257696	132273454	15759	+	ensembl_havana	gene	protein_coding
ENSG00000131435	Adipose Subcutaneous	ENSG00000131435.12	5	132257670	132257671	0.1186	rs803054	5.77	rs10463891	0.128245	8.79	3.61003	391	2	lasso	0.13	1.3e-19	3.61162	0.000304	0.0434408	PDLIM4	5	132257696	132273454	15759	+	ensembl_havana	gene	protein_coding
ENSG00000131435	Pancreas	ENSG00000131435.12	5	132257670	132257671	0.2865	rs803054	5.77	rs1007602	0.174	7.47	3.588	399	399	susie	0.18	1.3e-14	3.60069	0.000317	0.0421498	PDLIM4	5	132257696	132273454	15759	+	ensembl_havana	gene	protein_coding
ENSG00000131435	Muscle Skeletal	ENSG00000131435.12	5	132257670	132257671	0.0446	rs803054	5.77	rs1007602	0.0232	5.86	3.58803	388	19	enet	0.032	1.1e-06	4.25975	2.05e-05	0.0075235	PDLIM4	5	132257696	132273454	15759	+	ensembl_havana	gene	protein_coding
ENSG00000131435	Brain Cortex	ENSG00000131435.12	5	132257670	132257671	0.3312	rs803054	5.77	rs3900945	0.247867	7.5	3.58282	403	403	susie	0.25	1e-14	3.60702	0.00031	0.0369706	PDLIM4	5	132257696	132273454	15759	+	ensembl_havana	gene	protein_coding
ENSG00000131435	Cells EBV-transformed lymphocytes	ENSG00000131435.12	5	132257670	132257671	0.136	rs803054	5.77	rs3900945	0.18624	5.34	3.58282	400	1	top1	0.19	2.9e-08	3.58282	0.00034	0.0464576	PDLIM4	5	132257696	132273454	15759	+	ensembl_havana	gene	protein_coding
ENSG00000131435	Skin Sun Exposed Lower leg	ENSG00000131435.12	5	132257670	132257671	0.1441	rs803054	5.77	rs4705928	0.162	-10.26	-4.24594	390	390	susie	0.19	9.3e-30	4.26814	1.97e-05	0.0111413	PDLIM4	5	132257696	132273454	15759	+	ensembl_havana	gene	protein_coding
ENSG00000131435	Breast Mammary Tissue	ENSG00000131435.12	5	132257670	132257671	0.1383	rs803054	5.77	rs162904	0.089	7.27	3.54166	400	23	enet	0.11	1.5e-11	3.77126	0.000162	0.0291233	PDLIM4	5	132257696	132273454	15759	+	ensembl_havana	gene	protein_coding
ENSG00000131435	Minor Salivary Gland	ENSG00000131435.12	5	132257670	132257671	0.1677	rs803057	5.94	rs2136187	0.055745	4.77	3.85854	403	403	susie	0.09	0.00015	4.01414	5.97e-05	0.0167508	PDLIM4	5	132257696	132273454	15759	+	ensembl_havana	gene	protein_coding
ENSG00000131435	Skin Not Sun Exposed Suprapubic	ENSG00000131435.12	5	132257670	132257671	0.1221	rs803054	5.77	rs9791170	0.0954	8.07	3.11923	396	13	enet	0.14	2.5e-18	3.8524	0.000117	0.0280065	PDLIM4	5	132257696	132273454	15759	+	ensembl_havana	gene	protein_coding
ENSG00000131437	Heart Atrial Appendage	ENSG00000131437.15	5	132737637	132737638	0.1895	rs803054	5.77	rs3798130	0.081922	-6.19	3.55994	406	8	enet	0.099	3.1e-10	-4.21755	2.47e-05	0.0098454	KIF3A	5	132692628	132737638	45011	-	ensembl_havana	gene	protein_coding
ENSG00000131437	Stomach	ENSG00000131437.15	5	132737637	132737638	0.1585	rs803054	5.77	rs30512	0.0379	-5.09	5.0004	402	11	enet	0.058	6.4e-06	-3.96425	7.36e-05	0.0210426	KIF3A	5	132692628	132737638	45011	-	ensembl_havana	gene	protein_coding
ENSG00000131437	Whole Blood	ENSG00000131437.15	5	132737637	132737638	0.0504	rs803054	5.77	rs3798130	0.011297	-4.3	3.5599	400	1	top1	0.011	0.0034	-3.55994	0.000371	0.0449701	KIF3A	5	132692628	132737638	45011	-	ensembl_havana	gene	protein_coding
ENSG00000131437	Thyroid	ENSG00000131437.15	5	132737637	132737638	0.1246	rs803054	5.77	rs194395	0.0521	-5.72	4.99823	402	1	top1	0.052	1.9e-08	-5	5.79e-07	0.000777147	KIF3A	5	132692628	132737638	45011	-	ensembl_havana	gene	protein_coding
ENSG00000131437	Esophagus Mucosa	ENSG00000131437.15	5	132737637	132737638	0.098	rs803054	5.77	rs803054	0.031895	-5.96	5.77444	403	9	enet	0.047	7.1e-07	-5.41	6.45e-08	9.15624e-05	KIF3A	5	132692628	132737638	45011	-	ensembl_havana	gene	protein_coding
ENSG00000131437	Skin Not Sun Exposed Suprapubic	ENSG00000131437.15	5	132737637	132737638	0.0902	rs803054	5.77	rs4705965	0.0446	-5.3	3.5344	397	397	susie	0.046	5.8e-07	-3.71628	0.000202	0.0352404	KIF3A	5	132692628	132737638	45011	-	ensembl_havana	gene	protein_coding
ENSG00000131437	Artery Tibial	ENSG00000131437.15	5	132737637	132737638	0.297	rs803054	5.77	rs12186803	0.146	-9.79	3.6167	399	14	enet	0.18	9.4e-28	-4.84915	1.24e-06	0.00129233	KIF3A	5	132692628	132737638	45011	-	ensembl_havana	gene	protein_coding
ENSG00000131437	Artery Aorta	ENSG00000131437.15	5	132737637	132737638	0.1935	rs803054	5.77	rs256871	0.115694	-7.04	4.9923	404	1	top1	0.12	3.7e-12	-4.99228	5.97e-07	0.000570467	KIF3A	5	132692628	132737638	45011	-	ensembl_havana	gene	protein_coding
ENSG00000131437	Nerve Tibial	ENSG00000131437.15	5	132737637	132737638	0.3095	rs803054	5.77	rs2299007	0.149	-9.66	3.89353	402	5	lasso	0.17	9.7e-24	-4.30223	1.69e-05	0.00931499	KIF3A	5	132692628	132737638	45011	-	ensembl_havana	gene	protein_coding
ENSG00000131437	Breast Mammary Tissue	ENSG00000131437.15	5	132737637	132737638	0.1901	rs803054	5.77	rs194395	0.114	-6.77	4.99823	406	1	top1	0.11	3.3e-12	-4.99823	5.79e-07	0.000545997	KIF3A	5	132692628	132737638	45011	-	ensembl_havana	gene	protein_coding
ENSG00000131437	Artery Coronary	ENSG00000131437.15	5	132737637	132737638	0.2281	rs803054	5.77	rs256871	0.068671	-5.29	4.9923	413	413	susie	0.079	1.8e-05	-4.98067	6.34e-07	0.00047624	KIF3A	5	132692628	132737638	45011	-	ensembl_havana	gene	protein_coding
ENSG00000131437	Cells Cultured fibroblasts	ENSG00000131437.15	5	132737637	132737638	0.3132	rs803054	5.77	rs12186803	0.14	-9.05	3.61667	403	6	lasso	0.18	8.3e-23	-4.83618	1.32e-06	0.00135392	KIF3A	5	132692628	132737638	45011	-	ensembl_havana	gene	protein_coding
ENSG00000131437	Adipose Subcutaneous	ENSG00000131437.15	5	132737637	132737638	0.2602	rs803054	5.77	rs12186803	0.087057	-7.75	3.61667	399	16	enet	0.12	1.3e-17	-4.84467	1.27e-06	0.00104042	KIF3A	5	132692628	132737638	45011	-	ensembl_havana	gene	protein_coding
ENSG00000131437	Heart Left Ventricle	ENSG00000131437.15	5	132737637	132737638	0.1892	rs803054	5.77	rs9784675	0.026142	-5.31	3.43359	415	415	susie	0.027	0.00076	-4.82305	1.41e-06	0.000778438	KIF3A	5	132692628	132737638	45011	-	ensembl_havana	gene	protein_coding
ENSG00000131437	Adipose Visceral Omentum	ENSG00000131437.15	5	132737637	132737638	0.2637	rs803054	5.77	rs256871	0.091	-6.9	4.99228	397	1	top1	0.091	1.5e-11	-4.99228	5.97e-07	0.00056642	KIF3A	5	132692628	132737638	45011	-	ensembl_havana	gene	protein_coding
ENSG00000131437	Muscle Skeletal	ENSG00000131437.15	5	132737637	132737638	0.0868	rs803054	5.77	rs256871	0.0403	-6.15	4.99228	396	396	susie	0.045	8.7e-09	-5.18979	2.11e-07	0.000322654	KIF3A	5	132692628	132737638	45011	-	ensembl_havana	gene	protein_coding
ENSG00000131437	Prostate	ENSG00000131437.15	5	132737637	132737638	0.1628	rs803054	5.77	rs12186803	0.0589	-4.72	3.6167	415	415	susie	0.074	2.5e-05	-4.5458	5.47e-06	0.00306381	KIF3A	5	132692628	132737638	45011	-	ensembl_havana	gene	protein_coding
ENSG00000131437	Colon Transverse	ENSG00000131437.15	5	132737637	132737638	0.0939	rs803054	5.77	rs3798130	0.024912	-4.56	3.5599	403	403	susie	0.033	0.00027	-3.80387	0.000142	0.0241684	KIF3A	5	132692628	132737638	45011	-	ensembl_havana	gene	protein_coding
ENSG00000131437	Ovary	ENSG00000131437.15	5	132737637	132737638	0.5542	rs803054	5.77	rs256871	0.056245	-4.64	4.99228	402	48	enet	0.15	1.6e-07	-3.83336	0.000126	0.0195106	KIF3A	5	132692628	132737638	45011	-	ensembl_havana	gene	protein_coding
ENSG00000131437	Skin Sun Exposed Lower leg	ENSG00000131437.15	5	132737637	132737638	0.1263	rs803054	5.77	rs803054	0.0276	-5.19	5.77444	397	32	enet	0.048	3.2e-08	-4.35161	1.35e-05	0.00898226	KIF3A	5	132692628	132737638	45011	-	ensembl_havana	gene	protein_coding
ENSG00000131437	Spleen	ENSG00000131437.15	5	132737637	132737638	0.2792	rs803054	5.77	rs30512	0.115262	-5.49	5.00038	414	1	top1	0.12	9.4e-08	-5.0004	5.72e-07	0.000591286	KIF3A	5	132692628	132737638	45011	-	ensembl_havana	gene	protein_coding
ENSG00000131437	Esophagus Gastroesophageal Junction	ENSG00000131437.15	5	132737637	132737638	0.3235	rs803054	5.77	rs3798130	0.0862	-6.38	3.55994	400	5	lasso	0.12	8.6e-11	-4.17091	3.03e-05	0.00859471	KIF3A	5	132692628	132737638	45011	-	ensembl_havana	gene	protein_coding
ENSG00000131748	Brain Substantia nigra	ENSG00000131748.15	17	39637064	39637065	0.1141	rs7502912	4.64	rs4795405	0.077668	-3.83	-3.8228	325	1	top1	0.078	0.0016	3.82283	0.000132	0.0288686	STARD3	17	39637090	39664201	27112	+	ensembl_havana	gene	protein_coding
ENSG00000131771	Vagina	ENSG00000131771.13	17	39626739	39626740	0.3049	rs7502912	4.64	rs12449852	0.036471	-4.37	1.8175	329	27	enet	0.082	0.00035	-3.988	6.66e-05	0.0159658	PPP1R1B	17	39626740	39636626	9887	+	ensembl_havana	gene	protein_coding
ENSG00000131899	Minor Salivary Gland	ENSG00000131899.10	17	18225586	18225587	0.2273	rs4925159	3.5	rs2280777	0.060088	-3.63	-2.4732	287	17	enet	0.067	0.00098	3.55076	0.000384	0.0440968	LLGL1	17	18225635	18244875	19241	+	ensembl_havana	gene	protein_coding
ENSG00000132185	Skin Not Sun Exposed Suprapubic	ENSG00000132185.16	1	161706971	161706972	0.1164	rs12129787	-4.567	rs1538971	0.0589	-5.76	4.10831	490	1	top1	0.059	1.4e-08	-4.10831	3.99e-05	0.0146675	FCRLA	1	161706972	161714352	7381	+	ensembl_havana	gene	protein_coding
ENSG00000132185	Cells EBV-transformed lymphocytes	ENSG00000132185.16	1	161706971	161706972	0.4218	rs12129787	-4.57	rs1340978	0.368	-7.6	4.1444	493	1	top1	0.37	2.4e-16	-4.1444	3.41e-05	0.0145607	FCRLA	1	161706972	161714352	7381	+	ensembl_havana	gene	protein_coding
ENSG00000132185	Colon Transverse	ENSG00000132185.16	1	161706971	161706972	0.0702	rs12129787	-4.57	rs1340977	0.017688	4.29	4.02464	492	1	top1	0.018	0.0061	4.02464	5.71e-05	0.0143606	FCRLA	1	161706972	161714352	7381	+	ensembl_havana	gene	protein_coding
ENSG00000132185	Skin Sun Exposed Lower leg	ENSG00000132185.16	1	161706971	161706972	0.0547	rs12129787	-4.57	rs1340978	0.0609	-6.63	4.1444	486	486	susie	0.064	1.9e-10	-4.10421	4.06e-05	0.0166272	FCRLA	1	161706972	161714352	7381	+	ensembl_havana	gene	protein_coding
ENSG00000132470	Stomach	ENSG00000132470.13	17	75721327	75721328	0.1106	rs2291031	-3.49	rs2291031	0.087855	-5.59	-3.49151	354	1	top1	0.088	3.2e-08	3.49151	0.00048	0.0488461	ITGB4	17	75721328	75757818	36491	+	ensembl_havana	gene	protein_coding
ENSG00000132603	Skin Not Sun Exposed Suprapubic	ENSG00000132603.13	16	69339583	69339584	0.0549	rs9940899	5.3	rs9924894	0.0665	-6.15	3.94709	296	3	lasso	0.072	3.1e-10	-4.74	2.16e-06	0.00158806	NIP7	16	69337996	69343106	5111	+	ensembl_havana	gene	protein_coding
ENSG00000132603	Brain Caudate basal ganglia	ENSG00000132603.13	16	69339583	69339584	0.0914	rs9940899	5.3	rs1048818	0.0559	-3.9	4.1617	298	1	top1	0.056	0.00053	-4.1617	3.16e-05	0.0142384	NIP7	16	69337996	69343106	5111	+	ensembl_havana	gene	protein_coding
ENSG00000132603	Testis	ENSG00000132603.13	16	69339583	69339584	0.0822	rs9940899	5.3	rs8053471	0.019355	4.61	4.00482	298	5	lasso	0.062	3.4e-06	3.5706	0.000356	0.0472636	NIP7	16	69337996	69343106	5111	+	ensembl_havana	gene	protein_coding
ENSG00000132603	Adipose Subcutaneous	ENSG00000132603.13	16	69339583	69339584	0.04	rs9940899	5.3	rs8044794	0.0503	-5.9	4.25324	298	298	susie	0.054	7.6e-09	-4.2745	1.92e-05	0.00800722	NIP7	16	69337996	69343106	5111	+	ensembl_havana	gene	protein_coding
ENSG00000132603	Thyroid	ENSG00000132603.13	16	69339583	69339584	0.108	rs9940899	5.3	rs1048818	0.122209	-9.3	4.16166	298	298	susie	0.13	1.1e-19	-4.11858	3.81e-05	0.0118012	NIP7	16	69337996	69343106	5111	+	ensembl_havana	gene	protein_coding
ENSG00000132603	Skin Sun Exposed Lower leg	ENSG00000132603.13	16	69339583	69339584	0.0396	rs9940899	5.3	rs1127231	0.035277	-5.59	4.102	298	298	susie	0.035	1.9e-06	-4.21532	2.49e-05	0.0122454	NIP7	16	69337996	69343106	5111	+	ensembl_havana	gene	protein_coding
ENSG00000132603	Esophagus Mucosa	ENSG00000132603.13	16	69339583	69339584	0.0308	rs9940899	5.3	rs7187579	0.00529	-3.36	4.74139	298	298	susie	0.012	0.0089	-6.28344	3.31e-10	5.48191e-07	NIP7	16	69337996	69343106	5111	+	ensembl_havana	gene	protein_coding
ENSG00000132603	Cells Cultured fibroblasts	ENSG00000132603.13	16	69339583	69339584	0.0608	rs9940899	5.3	rs1048818	0.0778	-6.45	4.16166	298	1	top1	0.078	2.6e-10	-4.16166	3.16e-05	0.0104886	NIP7	16	69337996	69343106	5111	+	ensembl_havana	gene	protein_coding
ENSG00000132603	Brain Hippocampus	ENSG00000132603.13	16	69339583	69339584	0.1988	rs9940899	5.3	rs8044794	0.014175	-3.66	4.2532	298	1	top1	0.014	0.069	-4.25324	2.11e-05	0.009917	NIP7	16	69337996	69343106	5111	+	ensembl_havana	gene	protein_coding
ENSG00000132603	Brain Frontal Cortex BA9	ENSG00000132603.13	16	69339583	69339584	0.1682	rs9940899	5.3	rs1127231	0.0496	-4.66	4.10197	298	298	susie	0.067	0.00031	-4.1913	2.77e-05	0.0113154	NIP7	16	69337996	69343106	5111	+	ensembl_havana	gene	protein_coding
ENSG00000132603	Adrenal Gland	ENSG00000132603.13	16	69339583	69339584	0.0732	rs9940899	5.3	rs8049057	0.016015	-3.56	3.6916	298	1	top1	0.016	0.03	-3.69155	0.000223	0.0378965	NIP7	16	69337996	69343106	5111	+	ensembl_havana	gene	protein_coding
ENSG00000132603	Nerve Tibial	ENSG00000132603.13	16	69339583	69339584	0.0718	rs9940899	5.3	rs1048818	0.0489	-6.16	4.16166	298	1	top1	0.049	1.5e-07	-4.16166	3.16e-05	0.0142469	NIP7	16	69337996	69343106	5111	+	ensembl_havana	gene	protein_coding
ENSG00000132603	Brain Putamen basal ganglia	ENSG00000132603.13	16	69339583	69339584	0.0934	rs9940899	5.3	rs2288039	0.072819	-4.26	5.26388	298	298	susie	0.08	0.00011	-4.4083	1.04e-05	0.0060515	NIP7	16	69337996	69343106	5111	+	ensembl_havana	gene	protein_coding
ENSG00000132603	Brain Nucleus accumbens basal ganglia	ENSG00000132603.13	16	69339583	69339584	0.1633	rs9940899	5.3	rs9930284	0.062011	-4.69	4.7311	298	298	susie	0.068	0.00011	-4.41035	1.03e-05	0.0051728	NIP7	16	69337996	69343106	5111	+	ensembl_havana	gene	protein_coding
ENSG00000132603	Small Intestine Terminal Ileum	ENSG00000132603.13	16	69339583	69339584	0.1624	rs9940899	5.3	rs3852689	0.006967	-3.72	4.66102	298	298	susie	0.021	0.031	-4.1276	3.67e-05	0.00955347	NIP7	16	69337996	69343106	5111	+	ensembl_havana	gene	protein_coding
ENSG00000132603	Artery Tibial	ENSG00000132603.13	16	69339583	69339584	0.0653	rs9940899	5.3	rs1048818	0.043808	-6.79	4.1617	296	6	lasso	0.056	4.1e-09	-4.77875	1.76e-06	0.00149916	NIP7	16	69337996	69343106	5111	+	ensembl_havana	gene	protein_coding
ENSG00000132603	Lung	ENSG00000132603.13	16	69339583	69339584	0.0319	rs9940899	5.3	rs7187579	0.013087	-3.93	4.74139	298	1	top1	0.013	0.0054	-4.74139	2.12e-06	0.00184035	NIP7	16	69337996	69343106	5111	+	ensembl_havana	gene	protein_coding
ENSG00000132604	Esophagus Mucosa	ENSG00000132604.10	16	69408570	69408571	0.0798	rs9940899	5.3	rs3785074	0.048	-6.49	3.53253	302	302	susie	0.053	1.2e-07	-3.55382	0.00038	0.0490561	TERF2	16	69355567	69408571	53005	-	ensembl_havana	gene	protein_coding
ENSG00000132604	Artery Aorta	ENSG00000132604.10	16	69408570	69408571	0.0532	rs9940899	5.3	rs9924894	0.04	-4.49	3.9471	302	1	top1	0.04	4.4e-05	-3.9471	7.91e-05	0.019013	TERF2	16	69355567	69408571	53005	-	ensembl_havana	gene	protein_coding
ENSG00000132604	Brain Cerebellar Hemisphere	ENSG00000132604.10	16	69408570	69408571	0.1601	rs9940899	5.3	rs3743669	0.161	-5.88	3.42828	302	302	susie	0.17	8.9e-09	-3.63508	0.000278	0.0347873	TERF2	16	69355567	69408571	53005	-	ensembl_havana	gene	protein_coding
ENSG00000132604	Brain Cortex	ENSG00000132604.10	16	69408570	69408571	0.0867	rs9940899	5.3	rs1048818	0.0469	-4.21	4.16166	302	1	top1	0.047	0.0011	-4.16166	3.16e-05	0.0121715	TERF2	16	69355567	69408571	53005	-	ensembl_havana	gene	protein_coding
ENSG00000132604	Thyroid	ENSG00000132604.10	16	69408570	69408571	0.1757	rs9940899	5.3	rs3785074	0.231183	-11.82	3.53253	302	3	lasso	0.23	3.4e-35	-3.72357	0.000196	0.0312197	TERF2	16	69355567	69408571	53005	-	ensembl_havana	gene	protein_coding
ENSG00000132604	Artery Tibial	ENSG00000132604.10	16	69408570	69408571	0.0345	rs9940899	5.3	rs12149547	0.015558	-4.6	4.219	300	300	susie	0.018	0.00068	-4.45891	8.24e-06	0.00378817	TERF2	16	69355567	69408571	53005	-	ensembl_havana	gene	protein_coding
ENSG00000132604	Adipose Subcutaneous	ENSG00000132604.10	16	69408570	69408571	0.0328	rs9940899	5.3	rs17691749	0.032	-5.3	4.31992	302	1	top1	0.032	8.4e-06	-4.31992	1.56e-05	0.00736239	TERF2	16	69355567	69408571	53005	-	ensembl_havana	gene	protein_coding
ENSG00000132604	Cells Cultured fibroblasts	ENSG00000132604.10	16	69408570	69408571	0.0389	rs9940899	5.3	rs33964663	0.035	-4.92	4.23245	302	302	susie	0.036	1.7e-05	-4.25659	2.08e-05	0.0086001	TERF2	16	69355567	69408571	53005	-	ensembl_havana	gene	protein_coding
ENSG00000132612	Heart Left Ventricle	ENSG00000132612.15	16	69311355	69311356	0.0551	rs9940899	5.3	rs8053471	0.0191	4.28	4.00482	305	1	top1	0.019	0.0037	4.00482	6.21e-05	0.0141866	VPS4A	16	69311350	69326939	15590	+	ensembl_havana	gene	protein_coding
ENSG00000132612	Brain Anterior cingulate cortex BA24	ENSG00000132612.15	16	69311355	69311356	0.1509	rs9940899	5.3	rs9302599	0.13412	4.91	3.85317	304	304	susie	0.15	8.9e-07	4.16767	3.08e-05	0.0141603	VPS4A	16	69311350	69326939	15590	+	ensembl_havana	gene	protein_coding
ENSG00000132612	Brain Hippocampus	ENSG00000132612.15	16	69311355	69311356	0.1614	rs9940899	5.3	rs9924894	0.097929	4.22	3.9471	305	1	top1	0.098	2.5e-05	3.94709	7.91e-05	0.0198277	VPS4A	16	69311350	69326939	15590	+	ensembl_havana	gene	protein_coding
ENSG00000132612	Brain Cortex	ENSG00000132612.15	16	69311355	69311356	0.1904	rs9940899	5.3	rs3817030	0.128	5.94	4.06169	305	305	susie	0.14	3.4e-08	4.14034	3.47e-05	0.0121715	VPS4A	16	69311350	69326939	15590	+	ensembl_havana	gene	protein_coding
ENSG00000132612	Brain Caudate basal ganglia	ENSG00000132612.15	16	69311355	69311356	0.2768	rs9940899	5.3	rs9302599	0.152	6.32	3.8532	305	8	lasso	0.19	2e-10	3.9297	8.51e-05	0.0170421	VPS4A	16	69311350	69326939	15590	+	ensembl_havana	gene	protein_coding
ENSG00000132612	Brain Hypothalamus	ENSG00000132612.15	16	69311355	69311356	0.2489	rs9940899	5.3	rs3817030	0.059938	4.66	4.0617	304	304	susie	0.072	0.00024	4.0807	4.49e-05	0.0120877	VPS4A	16	69311350	69326939	15590	+	ensembl_havana	gene	protein_coding
ENSG00000132612	Brain Putamen basal ganglia	ENSG00000132612.15	16	69311355	69311356	0.2434	rs9940899	5.3	rs9302599	0.178819	6.03	3.85317	305	305	susie	0.19	1.2e-09	3.96601	7.31e-05	0.0154673	VPS4A	16	69311350	69326939	15590	+	ensembl_havana	gene	protein_coding
ENSG00000132612	Muscle Skeletal	ENSG00000132612.15	16	69311355	69311356	0.0413	rs9940899	5.3	rs3852689	0.01165	4.2	4.66102	305	1	top1	0.012	0.0024	4.66102	3.15e-06	0.00240844	VPS4A	16	69311350	69326939	15590	+	ensembl_havana	gene	protein_coding
ENSG00000132612	Adrenal Gland	ENSG00000132612.15	16	69311355	69311356	0.1337	rs9940899	5.3	rs8044794	0.090269	5.31	4.2532	305	1	top1	0.09	1.8e-06	4.25324	2.11e-05	0.00910222	VPS4A	16	69311350	69326939	15590	+	ensembl_havana	gene	protein_coding
ENSG00000132612	Nerve Tibial	ENSG00000132612.15	16	69311355	69311356	0.1205	rs9940899	5.3	rs28545584	0.0922	7.29	3.92662	305	1	top1	0.092	4.9e-13	3.92662	8.61e-05	0.0249546	VPS4A	16	69311350	69326939	15590	+	ensembl_havana	gene	protein_coding
ENSG00000132612	Brain Frontal Cortex BA9	ENSG00000132612.15	16	69311355	69311356	0.3343	rs9940899	5.3	rs1127231	0.177	6.21	4.10197	305	5	lasso	0.18	2.3e-09	3.837	0.000125	0.0185988	VPS4A	16	69311350	69326939	15590	+	ensembl_havana	gene	protein_coding
ENSG00000132612	Brain Nucleus accumbens basal ganglia	ENSG00000132612.15	16	69311355	69311356	0.3634	rs9940899	5.3	rs9302599	0.21345	6.76	3.8532	305	6	lasso	0.23	3e-13	3.91249	9.13e-05	0.0188499	VPS4A	16	69311350	69326939	15590	+	ensembl_havana	gene	protein_coding
ENSG00000132612	Esophagus Gastroesophageal Junction	ENSG00000132612.15	16	69311355	69311356	0.0767	rs9940899	5.3	rs12929269	0.039235	-4.2	-4.94652	305	1	top1	0.039	0.00017	4.94652	7.56e-07	0.000696937	VPS4A	16	69311350	69326939	15590	+	ensembl_havana	gene	protein_coding
ENSG00000133059	Skin Sun Exposed Lower leg	ENSG00000133059.16	1	205211565	205211566	0.1277	rs11240302	3.92	rs6696846	0.113	8.99	-3.13936	574	18	enet	0.12	1.1e-18	-3.60014	0.000318	0.0492726	DSTYK	1	205142505	205211702	69198	-	ensembl_havana	gene	protein_coding
ENSG00000133063	Adipose Subcutaneous	ENSG00000133063.15	1	203273640	203273641	0.1367	rs12749310	-4.05	rs2486070	0.0115	-4.03	1.76975	487	69	enet	0.018	0.0007	-4.13219	3.59e-05	0.0115859	CHIT1	1	203212827	203273641	60815	-	ensembl_havana	gene	protein_coding
ENSG00000133069	Testis	ENSG00000133069.15	1	205228175	205228176	0.1307	rs11240302	3.92	rs2305277	-0.00143	3.53	2.04657	581	581	susie	0.013	0.021	3.83052	0.000128	0.0258638	TMCC2	1	205227946	205285632	57687	+	ensembl_havana	gene	protein_coding
ENSG00000133069	Muscle Skeletal	ENSG00000133069.15	1	205228175	205228176	0.093	rs11240302	3.92	rs1172156	0.095	-8.52	3.5774	562	562	susie	0.1	1.7e-18	-3.63227	0.000281	0.0460388	TMCC2	1	205227946	205285632	57687	+	ensembl_havana	gene	protein_coding
ENSG00000133488	Pituitary	ENSG00000133488.14	22	30505710	30505711	0.1744	rs8141318	-4.05	rs9608941	0.12242	6.03	-3.93591	434	1	top1	0.12	1.9e-08	-3.93591	8.29e-05	0.0220134	SEC14L4	22	30488902	30505711	16810	-	ensembl_havana	gene	protein_coding
ENSG00000133488	Stomach	ENSG00000133488.14	22	30505710	30505711	0.111	rs8141318	-4.05	rs8141318	0.057443	5.27	-4.046	434	434	susie	0.072	5.5e-07	-3.87746	0.000106	0.025457	SEC14L4	22	30488902	30505711	16810	-	ensembl_havana	gene	protein_coding
ENSG00000133488	Lung	ENSG00000133488.14	22	30505710	30505711	0.3091	rs8141318	-4.05	rs2023967	0.272	11.92	-4.0021	434	3	lasso	0.27	1.2e-37	-3.833	0.000127	0.0256512	SEC14L4	22	30488902	30505711	16810	-	ensembl_havana	gene	protein_coding
ENSG00000133710	Breast Mammary Tissue	ENSG00000133710.15	5	148025682	148025683	0.3058	rs3995091	-4.74	rs4472254	0.232	9.61	2.39076	433	37	enet	0.24	1.3e-25	3.80092	0.000144	0.0291233	SPINK5	5	148025683	148137382	111700	+	ensembl_havana	gene	protein_coding
ENSG00000133710	Brain Cerebellum	ENSG00000133710.15	5	148025682	148025683	0.1504	rs3995091	-4.74	rs12374521	0.005141	3.3	-4.59947	439	439	susie	0.031	0.006	-3.7446	0.000181	0.0276267	SPINK5	5	148025683	148137382	111700	+	ensembl_havana	gene	protein_coding
ENSG00000133812	Colon Transverse	ENSG00000133812.15	11	10294206	10294207	0.1368	rs4444073	-3.96	rs11602469	0.018656	4.02	-1.536	488	11	enet	0.026	0.0012	-3.71496	0.000203	0.0282687	SBF2	11	9776776	10304877	528102	-	havana	gene	protein_coding
ENSG00000133812	Testis	ENSG00000133812.15	11	10294206	10294207	0.1519	rs4444073	-3.96	rs7107328	0.0132	-4.08	2.98909	488	488	susie	0.042	0.00013	-3.56669	0.000362	0.0472636	SBF2	11	9776776	10304877	528102	-	havana	gene	protein_coding
ENSG00000133874	Pancreas	ENSG00000133874.1	8	33567124	33567125	0.1268	rs16881175	2.9	rs1465958	-0.000139	3.74	1.52216	256	256	susie	0.011	0.04	3.62077	0.000294	0.0418215	RNF122	8	33547754	33567128	19375	-	ensembl_havana	gene	protein_coding
ENSG00000134198	Brain Spinal cord cervical c-1	ENSG00000134198.9	1	115089499	115089500	0.2941	rs8453	-4.42	rs12408865	0.07514	-4.2	-3.8949	484	1	top1	0.075	0.0011	3.89486	9.83e-05	0.0407331	TSPAN2	1	115048011	115089503	41493	-	ensembl_havana	gene	protein_coding
ENSG00000134245	Skin Sun Exposed Lower leg	ENSG00000134245.17	1	112466540	112466541	0.1175	rs351359	3.74	rs351360	0.0436	-5.89	-2.57209	401	13	enet	0.045	9.5e-08	4.08801	4.35e-05	0.0166272	WNT2B	1	112466541	112530165	63625	+	ensembl_havana	gene	protein_coding
ENSG00000134245	Skin Not Sun Exposed Suprapubic	ENSG00000134245.17	1	112466540	112466541	0.0724	rs351359	3.744	rs1777606	0.0115	4.5	2.5289	402	13	enet	0.03	4.8e-05	3.61455	0.000301	0.0476645	WNT2B	1	112466541	112530165	63625	+	ensembl_havana	gene	protein_coding
ENSG00000134253	Colon Transverse	ENSG00000134253.9	1	117122586	117122587	0.1358	rs12118664	3.83	rs7546885	0.02265	4.69	3.27758	434	28	enet	0.031	0.00041	3.72031	0.000199	0.0282687	TRIM45	1	117111060	117122587	11528	-	ensembl_havana	gene	protein_coding
ENSG00000134253	Brain Cortex	ENSG00000134253.9	1	117122586	117122587	0.2717	rs12118664	3.83	rs3795655	0.141	5.62	3.66297	444	444	susie	0.15	5.2e-09	3.58175	0.000341	0.0373752	TRIM45	1	117111060	117122587	11528	-	ensembl_havana	gene	protein_coding
ENSG00000134253	Brain Cerebellum	ENSG00000134253.9	1	117122586	117122587	0.5331	rs12118664	3.83	rs10923207	0.303	8.06	3.63291	447	1	top1	0.3	3.7e-18	3.63291	0.00028	0.0354528	TRIM45	1	117111060	117122587	11528	-	ensembl_havana	gene	protein_coding
ENSG00000134253	Brain Hypothalamus	ENSG00000134253.9	1	117122586	117122587	0.2157	rs12118664	3.83	rs3965	0.112289	4.66	3.51492	449	1	top1	0.11	4.7e-06	3.51	0.00044	0.0460656	TRIM45	1	117111060	117122587	11528	-	ensembl_havana	gene	protein_coding
ENSG00000134253	Brain Cerebellar Hemisphere	ENSG00000134253.9	1	117122586	117122587	0.2256	rs12118664	3.83	rs3795655	0.182	5.88	3.66297	448	1	top1	0.18	2.4e-09	3.66297	0.000249	0.0347873	TRIM45	1	117111060	117122587	11528	-	ensembl_havana	gene	protein_coding
ENSG00000134253	Thyroid	ENSG00000134253.9	1	117122586	117122587	0.1098	rs12118664	3.831	rs10923207	0.0807	7.08	3.63291	429	1	top1	0.081	2.4e-12	3.63291	0.00028	0.0356042	TRIM45	1	117111060	117122587	11528	-	ensembl_havana	gene	protein_coding
ENSG00000134253	Brain Caudate basal ganglia	ENSG00000134253.9	1	117122586	117122587	0.1499	rs12118664	3.83	rs10923207	0.047643	4.7	3.63291	448	448	susie	0.076	5.7e-05	3.67882	0.000234	0.0259536	TRIM45	1	117111060	117122587	11528	-	ensembl_havana	gene	protein_coding
ENSG00000134253	Pituitary	ENSG00000134253.9	1	117122586	117122587	0.1376	rs12118664	3.83	rs1289658	-0.002682	3.7	3.4742	450	5	lasso	-0.00099	0.38	3.6746	0.000238	0.0361137	TRIM45	1	117111060	117122587	11528	-	ensembl_havana	gene	protein_coding
ENSG00000134253	Brain Nucleus accumbens basal ganglia	ENSG00000134253.9	1	117122586	117122587	0.2368	rs12118664	3.83	rs3795655	0.037107	5.15	3.663	448	24	enet	0.046	0.0013	3.80753	0.00014	0.023485	TRIM45	1	117111060	117122587	11528	-	ensembl_havana	gene	protein_coding
ENSG00000134253	Brain Hippocampus	ENSG00000134253.9	1	117122586	117122587	0.215	rs12118664	3.83	rs1289658	0.069949	4.21	3.4742	448	1	top1	0.07	0.00035	3.4742	0.000512	0.0437527	TRIM45	1	117111060	117122587	11528	-	ensembl_havana	gene	protein_coding
ENSG00000134255	Adipose Visceral Omentum	ENSG00000134255.13	1	111140225	111140226	0.1035	rs629619	3.98	rs9970286	0.0793	6.91	-3.76712	573	1	top1	0.079	3.2e-10	-3.76712	0.000165	0.025617	CEPT1	1	111139479	111185104	45626	+	ensembl_havana	gene	protein_coding
ENSG00000134255	Whole Blood	ENSG00000134255.13	1	111140225	111140226	0.143	rs629619	3.98	rs9970286	0.11791	8.95	-3.76712	571	5	lasso	0.12	6.3e-21	-3.86575	0.000111	0.0228316	CEPT1	1	111139479	111185104	45626	+	ensembl_havana	gene	protein_coding
ENSG00000134255	Lung	ENSG00000134255.13	1	111140225	111140226	0.072	rs629619	3.979	rs9970286	0.0316	5.16	-3.76712	574	1	top1	0.032	3e-05	-3.76712	0.000165	0.0270555	CEPT1	1	111139479	111185104	45626	+	ensembl_havana	gene	protein_coding
ENSG00000134255	Ovary	ENSG00000134255.13	1	111140225	111140226	0.172	rs629619	3.98	rs630505	0.138	5.2	3.56626	573	1	top1	0.14	4.8e-07	3.56626	0.000362	0.0355466	CEPT1	1	111139479	111185104	45626	+	ensembl_havana	gene	protein_coding
ENSG00000134255	Adipose Subcutaneous	ENSG00000134255.13	1	111140225	111140226	0.1057	rs629619	3.98	rs9970286	0.0988	7.8	-3.76712	572	1	top1	0.099	5.2e-15	-3.76712	0.000165	0.0297839	CEPT1	1	111139479	111185104	45626	+	ensembl_havana	gene	protein_coding
ENSG00000134809	Brain Caudate basal ganglia	ENSG00000134809.8	11	57530802	57530803	0.4481	rs7102271	3.65	rs1846568	0.258	7.34	-1.63314	378	64	enet	0.33	2e-18	-3.68973	0.000224	0.0257695	TIMM10	11	57528464	57530803	2340	-	ensembl_havana	gene	protein_coding
ENSG00000134864	Testis	ENSG00000134864.10	13	100589527	100589528	0.3573	rs9518148	-3.78	rs11842969	0.0588	6.32	-2.41155	508	14	enet	0.16	4.6e-14	-4.07731	4.56e-05	0.0136083	GGACT	13	100530164	100589528	59365	-	ensembl_havana	gene	protein_coding
ENSG00000134864	Skin Not Sun Exposed Suprapubic	ENSG00000134864.10	13	100589527	100589528	0.419	rs9518148	-3.78	rs9557454	0.165	9.86	-2.99685	507	5	lasso	0.22	1.6e-30	-3.74316	0.000182	0.0340605	GGACT	13	100530164	100589528	59365	-	ensembl_havana	gene	protein_coding
ENSG00000135074	Esophagus Muscularis	ENSG00000135074.15	5	157575774	157575775	0.2887	rs4579242	5.45	rs4579242	0.186	9.43	5.44956	527	29	enet	0.22	1.1e-26	5.39103	7.01e-08	0.000169677	ADAM19	5	157395534	157575775	180242	-	ensembl_havana	gene	protein_coding
ENSG00000135074	Adipose Subcutaneous	ENSG00000135074.15	5	157575774	157575775	0.3118	rs4579242	5.45	rs1422795	0.286998	13.09	5.43997	527	527	susie	0.32	7.8e-50	5.68707	1.29e-08	2.28975e-05	ADAM19	5	157395534	157575775	180242	-	ensembl_havana	gene	protein_coding
ENSG00000135074	Lung	ENSG00000135074.15	5	157575774	157575775	0.1687	rs4579242	5.45	rs4331881	0.111	7.95	5.40323	527	527	susie	0.11	2e-15	5.46307	4.68e-08	0.000111723	ADAM19	5	157395534	157575775	180242	-	ensembl_havana	gene	protein_coding
ENSG00000135074	Esophagus Gastroesophageal Junction	ENSG00000135074.15	5	157575774	157575775	0.2088	rs4579242	5.45	rs1422795	0.143	7.1	5.43998	527	1	top1	0.14	6.5e-13	5.43997	5.33e-08	0.000131029	ADAM19	5	157395534	157575775	180242	-	ensembl_havana	gene	protein_coding
ENSG00000135074	Ovary	ENSG00000135074.15	5	157575774	157575775	0.2997	rs4579242	5.45	rs2277027	0.047029	5.15	5.43322	528	528	susie	0.12	2.5e-06	5.70536	1.16e-08	1.55672e-05	ADAM19	5	157395534	157575775	180242	-	ensembl_havana	gene	protein_coding
ENSG00000135074	Skin Sun Exposed Lower leg	ENSG00000135074.15	5	157575774	157575775	0.1652	rs4579242	5.45	rs1422795	0.154	9.81	5.43998	527	26	enet	0.18	8.3e-28	5.54443	2.95e-08	5.56124e-05	ADAM19	5	157395534	157575775	180242	-	ensembl_havana	gene	protein_coding
ENSG00000135074	Artery Aorta	ENSG00000135074.15	5	157575774	157575775	0.1965	rs4579242	5.45	rs2277027	0.124938	7.11	5.4332	527	9	lasso	0.13	2e-13	5.79283	6.92e-09	1.4878e-05	ADAM19	5	157395534	157575775	180242	-	ensembl_havana	gene	protein_coding
ENSG00000135074	Nerve Tibial	ENSG00000135074.15	5	157575774	157575775	0.4043	rs4579242	5.45	rs4579242	0.315	13.06	5.44956	525	52	enet	0.42	1.2e-64	5.17254	2.31e-07	0.00031244	ADAM19	5	157395534	157575775	180242	-	ensembl_havana	gene	protein_coding
ENSG00000135074	Stomach	ENSG00000135074.15	5	157575774	157575775	0.1792	rs4579242	5.45	rs1422795	0.0815	5.68	5.44	528	1	top1	0.081	1e-07	5.43998	5.33e-08	8.00033e-05	ADAM19	5	157395534	157575775	180242	-	ensembl_havana	gene	protein_coding
ENSG00000135074	Heart Atrial Appendage	ENSG00000135074.15	5	157575774	157575775	0.1462	rs4579242	5.45	rs4579242	0.07249	5.62	5.44956	527	1	top1	0.072	8e-08	5.44956	5.05e-08	5.44462e-05	ADAM19	5	157395534	157575775	180242	-	ensembl_havana	gene	protein_coding
ENSG00000135074	Spleen	ENSG00000135074.15	5	157575774	157575775	0.2783	rs4579242	5.45	rs1422795	0.063814	5.83	5.43998	527	20	enet	0.13	2.5e-08	5.7292	1.01e-08	2.33411e-05	ADAM19	5	157395534	157575775	180242	-	ensembl_havana	gene	protein_coding
ENSG00000135074	Cells Cultured fibroblasts	ENSG00000135074.15	5	157575774	157575775	0.1714	rs4579242	5.45	rs1422795	0.071	7.26	5.43998	527	21	enet	0.15	2.3e-19	5.45486	4.9e-08	7.1799e-05	ADAM19	5	157395534	157575775	180242	-	ensembl_havana	gene	protein_coding
ENSG00000135074	Pancreas	ENSG00000135074.15	5	157575774	157575775	0.1705	rs4579242	5.45	rs4579243	0.0371	5.45	3.2347	527	8	lasso	0.11	2.6e-09	5.01357	5.34e-07	0.0020723	ADAM19	5	157395534	157575775	180242	-	ensembl_havana	gene	protein_coding
ENSG00000135074	Breast Mammary Tissue	ENSG00000135074.15	5	157575774	157575775	0.2812	rs4579242	5.45	rs4331881	0.214	9.38	5.40323	527	527	susie	0.21	1.2e-22	5.45597	4.87e-08	0.000122464	ADAM19	5	157395534	157575775	180242	-	ensembl_havana	gene	protein_coding
ENSG00000135074	Thyroid	ENSG00000135074.15	5	157575774	157575775	0.0885	rs4579242	5.45	rs1422795	0.0811	7.04	5.43997	527	1	top1	0.081	2.2e-12	5.44	5.33e-08	0.000128773	ADAM19	5	157395534	157575775	180242	-	ensembl_havana	gene	protein_coding
ENSG00000135074	Heart Left Ventricle	ENSG00000135074.15	5	157575774	157575775	0.2326	rs4579242	5.45	rs1422795	0.085759	6.14	5.43998	527	7	lasso	0.1	4.2e-11	4.95271	7.32e-07	0.000440864	ADAM19	5	157395534	157575775	180242	-	ensembl_havana	gene	protein_coding
ENSG00000135074	Minor Salivary Gland	ENSG00000135074.15	5	157575774	157575775	0.333	rs4579242	5.45	rs11740562	0.049154	4.35	1.77548	527	12	lasso	0.071	0.00075	3.67117	0.000241	0.0324579	ADAM19	5	157395534	157575775	180242	-	ensembl_havana	gene	protein_coding
ENSG00000135074	Adipose Visceral Omentum	ENSG00000135074.15	5	157575774	157575775	0.1344	rs4579242	5.45	rs4579242	0.112	7.5	5.44956	528	528	susie	0.11	4.9e-14	5.44319	5.23e-08	6.37985e-05	ADAM19	5	157395534	157575775	180242	-	ensembl_havana	gene	protein_coding
ENSG00000135074	Colon Sigmoid	ENSG00000135074.15	5	157575774	157575775	0.3146	rs4579242	5.45	rs1422795	0.137742	7.25	5.43998	528	528	susie	0.21	6e-18	3.881	0.000104	0.0247416	ADAM19	5	157395534	157575775	180242	-	ensembl_havana	gene	protein_coding
ENSG00000135074	Artery Tibial	ENSG00000135074.15	5	157575774	157575775	0.223	rs4579242	5.45	rs2277027	0.147	9.39	5.4332	527	527	susie	0.18	5.8e-27	5.78212	7.38e-09	1.53829e-05	ADAM19	5	157395534	157575775	180242	-	ensembl_havana	gene	protein_coding
ENSG00000135074	Muscle Skeletal	ENSG00000135074.15	5	157575774	157575775	0.1521	rs4579242	5.45	rs2277027	0.11	9.04	5.43322	525	16	lasso	0.13	3e-23	5.51337	3.52e-08	6.4592e-05	ADAM19	5	157395534	157575775	180242	-	ensembl_havana	gene	protein_coding
ENSG00000135074	Colon Transverse	ENSG00000135074.15	5	157575774	157575775	0.1888	rs4579242	5.45	rs2277027	0.103075	6.42	5.4332	528	10	lasso	0.12	3.1e-12	5.11302	3.17e-07	0.000346843	ADAM19	5	157395534	157575775	180242	-	ensembl_havana	gene	protein_coding
ENSG00000135074	Whole Blood	ENSG00000135074.15	5	157575774	157575775	0.1962	rs4579242	5.45	rs10476050	0.058675	7.66	2.0648	527	527	susie	0.12	5.4e-21	4.58292	4.59e-06	0.00247831	ADAM19	5	157395534	157575775	180242	-	ensembl_havana	gene	protein_coding
ENSG00000135074	Adrenal Gland	ENSG00000135074.15	5	157575774	157575775	0.2442	rs4579242	5.45	rs2277027	0.0672	5.5	5.4332	527	527	susie	0.11	8.3e-08	5.80066	6.61e-09	1.23563e-05	ADAM19	5	157395534	157575775	180242	-	ensembl_havana	gene	protein_coding
ENSG00000135074	Testis	ENSG00000135074.15	5	157575774	157575775	0.1262	rs4579242	5.45	rs4579242	0.0414	5.2	5.44956	527	3	lasso	0.057	8.2e-06	5.82006	5.88e-09	7.36999e-06	ADAM19	5	157395534	157575775	180242	-	ensembl_havana	gene	protein_coding
ENSG00000135074	Skin Not Sun Exposed Suprapubic	ENSG00000135074.15	5	157575774	157575775	0.2016	rs4579242	5.45	rs1422795	0.141	8.85	5.43998	527	3	lasso	0.16	3.6e-21	5.24528	1.56e-07	0.000200713	ADAM19	5	157395534	157575775	180242	-	ensembl_havana	gene	protein_coding
ENSG00000135378	Artery Tibial	ENSG00000135378.3	11	32829942	32829943	0.0641	rs7946086	-3.09	rs932504	-0.000319	-3.49	-0.87603	336	33	enet	0.0082	0.016	3.61111	0.000305	0.0460057	PRRG4	11	32829927	32858120	28194	+	ensembl_havana	gene	protein_coding
ENSG00000135842	Esophagus Mucosa	ENSG00000135842.16	1	184974549	184974550	0.0477	rs10911651	-4.11	rs481215	-8.98e-05	-3.97	2.00761	402	402	susie	0.0031	0.11	-3.70099	0.000215	0.0362111	NIBAN1	1	184790724	184974508	183785	-	ensembl_havana	gene	protein_coding
ENSG00000135842	Heart Atrial Appendage	ENSG00000135842.16	1	184974549	184974550	0.0479	rs10911651	-4.11	rs234650	0.0154	-4.36	3.55542	402	402	susie	0.025	0.0014	-3.60851	0.000308	0.0393979	NIBAN1	1	184790724	184974508	183785	-	ensembl_havana	gene	protein_coding
ENSG00000135972	Artery Coronary	ENSG00000135972.8	2	105037982	105037983	0.2343	rs12618715	-3.86	rs12617795	0.159078	-6.18	-3.84955	478	478	susie	0.16	5.9e-10	3.8234	0.000132	0.031549	MRPS9	2	105038069	105099960	61892	+	ensembl_havana	gene	protein_coding
ENSG00000135972	Artery Tibial	ENSG00000135972.8	2	105037982	105037983	0.1537	rs12618715	-3.86	rs12618715	0.138	-9.3	-3.86012	475	1	top1	0.14	9.1e-21	3.86012	0.000113	0.0270025	MRPS9	2	105038069	105099960	61892	+	ensembl_havana	gene	protein_coding
ENSG00000135972	Muscle Skeletal	ENSG00000135972.8	2	105037982	105037983	0.1785	rs12618715	-3.86	rs10205766	0.156	10.68	3.2036	472	472	susie	0.19	2.1e-33	3.97414	7.06e-05	0.0199348	MRPS9	2	105038069	105099960	61892	+	ensembl_havana	gene	protein_coding
ENSG00000135972	Brain Cerebellar Hemisphere	ENSG00000135972.8	2	105037982	105037983	0.1734	rs12618715	-3.86	rs12611937	0.052283	-4.42	-3.65242	477	1	top1	0.052	0.0014	3.6524	0.00026	0.0347873	MRPS9	2	105038069	105099960	61892	+	ensembl_havana	gene	protein_coding
ENSG00000135972	Brain Amygdala	ENSG00000135972.8	2	105037982	105037983	0.2111	rs12618715	-3.86	rs12620928	0.12141	-5.1	-2.7475	477	477	susie	0.18	4.3e-07	3.59339	0.000326	0.0497693	MRPS9	2	105038069	105099960	61892	+	ensembl_havana	gene	protein_coding
ENSG00000135972	Stomach	ENSG00000135972.8	2	105037982	105037983	0.2658	rs12618715	-3.86	rs12617795	0.198	-8.17	-3.84955	478	1	top1	0.2	2.1e-17	3.84955	0.000118	0.0266844	MRPS9	2	105038069	105099960	61892	+	ensembl_havana	gene	protein_coding
ENSG00000135972	Lung	ENSG00000135972.8	2	105037982	105037983	0.2356	rs12618715	-3.86	rs12617795	0.242	-11.28	-3.84955	475	16	enet	0.24	5e-33	3.7173	0.000201	0.0299898	MRPS9	2	105038069	105099960	61892	+	ensembl_havana	gene	protein_coding
ENSG00000135972	Cells EBV-transformed lymphocytes	ENSG00000135972.8	2	105037982	105037983	0.4355	rs12618715	-3.86	rs12611937	0.407634	-7.79	-3.65242	479	1	top1	0.41	2e-18	3.65242	0.00026	0.0422933	MRPS9	2	105038069	105099960	61892	+	ensembl_havana	gene	protein_coding
ENSG00000135972	Brain Hippocampus	ENSG00000135972.8	2	105037982	105037983	0.2352	rs12618715	-3.86	rs12617795	0.128	-4.96	-3.84955	479	1	top1	0.13	1.5e-06	3.84955	0.000118	0.023312	MRPS9	2	105038069	105099960	61892	+	ensembl_havana	gene	protein_coding
ENSG00000135972	Pancreas	ENSG00000135972.8	2	105037982	105037983	0.3297	rs12618715	-3.86	rs12611937	0.198337	-7.9	-3.65242	478	1	top1	0.2	1.7e-16	3.65242	0.00026	0.0397541	MRPS9	2	105038069	105099960	61892	+	ensembl_havana	gene	protein_coding
ENSG00000135972	Adrenal Gland	ENSG00000135972.8	2	105037982	105037983	0.2024	rs12618715	-3.86	rs6735232	0.192	-7.01	-3.8081	478	478	susie	0.19	9.5e-13	3.81374	0.000137	0.0292862	MRPS9	2	105038069	105099960	61892	+	ensembl_havana	gene	protein_coding
ENSG00000135972	Brain Substantia nigra	ENSG00000135972.8	2	105037982	105037983	0.242	rs12618715	-3.86	rs12617795	0.158	-4.49	-3.8495	477	1	top1	0.16	7.2e-06	3.84955	0.000118	0.0288686	MRPS9	2	105038069	105099960	61892	+	ensembl_havana	gene	protein_coding
ENSG00000135972	Brain Cerebellum	ENSG00000135972.8	2	105037982	105037983	0.2596	rs12618715	-3.86	rs12618715	0.18	-6.46	-3.8601	477	7	lasso	0.18	5.8e-11	3.87532	0.000106	0.0233048	MRPS9	2	105038069	105099960	61892	+	ensembl_havana	gene	protein_coding
ENSG00000135972	Cells Cultured fibroblasts	ENSG00000135972.8	2	105037982	105037983	0.1334	rs12618715	-3.86	rs17635199	0.136	-8.42	-3.808	477	9	lasso	0.15	1.7e-18	4.06014	4.9e-05	0.0143598	MRPS9	2	105038069	105099960	61892	+	ensembl_havana	gene	protein_coding
ENSG00000135972	Esophagus Mucosa	ENSG00000135972.8	2	105037982	105037983	0.1479	rs12618715	-3.86	rs12617795	0.104	-7.42	-3.84955	476	5	lasso	0.11	2e-14	3.66844	0.000244	0.0384862	MRPS9	2	105038069	105099960	61892	+	ensembl_havana	gene	protein_coding
ENSG00000135972	Thyroid	ENSG00000135972.8	2	105037982	105037983	0.3596	rs12618715	-3.86	rs6735232	0.386	-14.95	-3.8081	476	33	enet	0.4	1.2e-64	3.5785	0.000346	0.0401892	MRPS9	2	105038069	105099960	61892	+	ensembl_havana	gene	protein_coding
ENSG00000135972	Brain Cortex	ENSG00000135972.8	2	105037982	105037983	0.1735	rs12618715	-3.86	rs12617795	0.095486	-4.58	-3.85	478	1	top1	0.095	3.9e-06	3.8495	0.000118	0.0234545	MRPS9	2	105038069	105099960	61892	+	ensembl_havana	gene	protein_coding
ENSG00000135972	Adipose Visceral Omentum	ENSG00000135972.8	2	105037982	105037983	0.2605	rs12618715	-3.86	rs12617795	0.26	-11.13	-3.85	476	1	top1	0.26	1.4e-32	3.84955	0.000118	0.0219044	MRPS9	2	105038069	105099960	61892	+	ensembl_havana	gene	protein_coding
ENSG00000135972	Adipose Subcutaneous	ENSG00000135972.8	2	105037982	105037983	0.2634	rs12618715	-3.86	rs6735232	0.249	-12.3	-3.8081	475	475	susie	0.26	4.1e-40	3.71499	0.000203	0.0335885	MRPS9	2	105038069	105099960	61892	+	ensembl_havana	gene	protein_coding
ENSG00000135972	Prostate	ENSG00000135972.8	2	105037982	105037983	0.222	rs12618715	-3.86	rs12618715	0.24286	-7.65	-3.86012	478	16	enet	0.25	8.8e-16	3.67726	0.000236	0.0297419	MRPS9	2	105038069	105099960	61892	+	ensembl_havana	gene	protein_coding
ENSG00000135972	Colon Transverse	ENSG00000135972.8	2	105037982	105037983	0.3148	rs12618715	-3.86	rs12617795	0.277	-10.2	-3.84955	478	478	susie	0.28	4.9e-28	3.83501	0.000126	0.0219326	MRPS9	2	105038069	105099960	61892	+	ensembl_havana	gene	protein_coding
ENSG00000135972	Spleen	ENSG00000135972.8	2	105037982	105037983	0.3769	rs12618715	-3.86	rs12617795	0.390942	-9.45	-3.84955	477	1	top1	0.39	3e-26	3.84955	0.000118	0.0302998	MRPS9	2	105038069	105099960	61892	+	ensembl_havana	gene	protein_coding
ENSG00000135972	Whole Blood	ENSG00000135972.8	2	105037982	105037983	0.2054	rs12618715	-3.86	rs17635199	0.129	-9.71	-3.808	476	25	enet	0.17	9.3e-29	3.9337	8.36e-05	0.0190058	MRPS9	2	105038069	105099960	61892	+	ensembl_havana	gene	protein_coding
ENSG00000135972	Esophagus Gastroesophageal Junction	ENSG00000135972.8	2	105037982	105037983	0.2609	rs12618715	-3.86	rs6735232	0.191241	-8.11	-3.8081	476	1	top1	0.19	4.6e-17	3.8081	0.00014	0.0234659	MRPS9	2	105038069	105099960	61892	+	ensembl_havana	gene	protein_coding
ENSG00000135972	Colon Sigmoid	ENSG00000135972.8	2	105037982	105037983	0.2524	rs12618715	-3.86	rs12617795	0.269	-9.33	-3.84955	476	476	susie	0.27	1.1e-23	3.81835	0.000134	0.0273245	MRPS9	2	105038069	105099960	61892	+	ensembl_havana	gene	protein_coding
ENSG00000135972	Breast Mammary Tissue	ENSG00000135972.8	2	105037982	105037983	0.2327	rs12618715	-3.86	rs12617795	0.301	-11	-3.84955	475	475	susie	0.3	8.4e-33	3.84144	0.000122	0.0290666	MRPS9	2	105038069	105099960	61892	+	ensembl_havana	gene	protein_coding
ENSG00000135972	Testis	ENSG00000135972.8	2	105037982	105037983	0.2682	rs12618715	-3.86	rs12617795	0.225	-8.75	-3.84955	476	476	susie	0.23	1.5e-20	4.0377	5.4e-05	0.0157371	MRPS9	2	105038069	105099960	61892	+	ensembl_havana	gene	protein_coding
ENSG00000135972	Uterus	ENSG00000135972.8	2	105037982	105037983	0.301	rs12618715	-3.86	rs12611937	0.308109	-6.4	-3.6524	478	1	top1	0.31	5.2e-12	3.6524	0.00026	0.0445738	MRPS9	2	105038069	105099960	61892	+	ensembl_havana	gene	protein_coding
ENSG00000135972	Pituitary	ENSG00000135972.8	2	105037982	105037983	0.4276	rs12618715	-3.86	rs12617795	0.326373	-9.01	-3.84955	477	53	enet	0.37	1.3e-25	4.13425	3.56e-05	0.0133458	MRPS9	2	105038069	105099960	61892	+	ensembl_havana	gene	protein_coding
ENSG00000135972	Skin Not Sun Exposed Suprapubic	ENSG00000135972.8	2	105037982	105037983	0.1804	rs12618715	-3.86	rs6735232	0.155	-9.23	-3.8081	475	475	susie	0.16	3.7e-21	3.82758	0.000129	0.0295066	MRPS9	2	105038069	105099960	61892	+	ensembl_havana	gene	protein_coding
ENSG00000135972	Artery Aorta	ENSG00000135972.8	2	105037982	105037983	0.2359	rs12618715	-3.86	rs17635199	0.206	-8.96	-3.808	478	1	top1	0.21	2.9e-21	3.808	0.00014	0.0245714	MRPS9	2	105038069	105099960	61892	+	ensembl_havana	gene	protein_coding
ENSG00000135972	Brain Hypothalamus	ENSG00000135972.8	2	105037982	105037983	0.3369	rs12618715	-3.86	rs12617795	0.186	-5.68	-3.84955	479	8	lasso	0.19	1.7e-09	3.70407	0.000212	0.0280726	MRPS9	2	105038069	105099960	61892	+	ensembl_havana	gene	protein_coding
ENSG00000135972	Brain Caudate basal ganglia	ENSG00000135972.8	2	105037982	105037983	0.24	rs12618715	-3.86	rs12617795	0.128	-5.29	-3.84955	478	1	top1	0.13	1.8e-07	3.84955	0.000118	0.0193341	MRPS9	2	105038069	105099960	61892	+	ensembl_havana	gene	protein_coding
ENSG00000135972	Esophagus Muscularis	ENSG00000135972.8	2	105037982	105037983	0.1866	rs12618715	-3.86	rs12617795	0.191	-9.5	-3.84955	476	4	lasso	0.19	1.6e-23	3.70975	0.000207	0.0379973	MRPS9	2	105038069	105099960	61892	+	ensembl_havana	gene	protein_coding
ENSG00000135972	Heart Atrial Appendage	ENSG00000135972.8	2	105037982	105037983	0.1961	rs12618715	-3.86	rs12617795	0.115	-7.45	-3.84955	475	5	lasso	0.14	2.8e-14	4.07846	4.53e-05	0.0121272	MRPS9	2	105038069	105099960	61892	+	ensembl_havana	gene	protein_coding
ENSG00000135972	Small Intestine Terminal Ileum	ENSG00000135972.8	2	105037982	105037983	0.3225	rs12618715	-3.86	rs6735232	0.289	-7.17	-3.8081	478	478	susie	0.29	7.4e-15	3.90003	9.62e-05	0.0166947	MRPS9	2	105038069	105099960	61892	+	ensembl_havana	gene	protein_coding
ENSG00000135972	Ovary	ENSG00000135972.8	2	105037982	105037983	0.4691	rs12618715	-3.86	rs12617795	0.34411	-7.72	-3.84955	479	1	top1	0.34	4.9e-17	3.84955	0.000118	0.0190027	MRPS9	2	105038069	105099960	61892	+	ensembl_havana	gene	protein_coding
ENSG00000135972	Brain Nucleus accumbens basal ganglia	ENSG00000135972.8	2	105037982	105037983	0.2092	rs12618715	-3.86	rs12617795	0.101	-5.27	-3.84955	477	477	susie	0.11	1.2e-06	3.78081	0.000156	0.0246033	MRPS9	2	105038069	105099960	61892	+	ensembl_havana	gene	protein_coding
ENSG00000135972	Nerve Tibial	ENSG00000135972.8	2	105037982	105037983	0.3484	rs12618715	-3.86	rs6735232	0.452	-15.62	-3.8081	476	476	susie	0.46	1.6e-73	3.81529	0.000136	0.0314661	MRPS9	2	105038069	105099960	61892	+	ensembl_havana	gene	protein_coding
ENSG00000135972	Brain Putamen basal ganglia	ENSG00000135972.8	2	105037982	105037983	0.2574	rs12618715	-3.86	rs12611937	0.0903	-5.17	-3.65242	479	479	susie	0.12	3.3e-06	3.94941	7.83e-05	0.0158464	MRPS9	2	105038069	105099960	61892	+	ensembl_havana	gene	protein_coding
ENSG00000136068	Esophagus Mucosa	ENSG00000136068.14	3	58008399	58008400	0.1663	rs6445932	-4.01	rs2686634	0.026626	-5.62	3.55169	400	18	enet	0.085	2.2e-11	-3.68946	0.000225	0.0366529	FLNB	3	58008398	58172251	163854	+	ensembl_havana	gene	protein_coding
ENSG00000136068	Skin Not Sun Exposed Suprapubic	ENSG00000136068.14	3	58008399	58008400	0.1159	rs6445932	-4.01	rs9880603	0.0438	-5.58	3.3271	399	12	enet	0.051	1.3e-07	-3.81284	0.000137	0.0306552	FLNB	3	58008398	58172251	163854	+	ensembl_havana	gene	protein_coding
ENSG00000136068	Brain Hypothalamus	ENSG00000136068.14	3	58008399	58008400	0.1338	rs6445932	-4.01	rs7629727	0.02894	-3.79	1.82267	400	400	susie	0.031	0.013	-3.8849	0.000102	0.0167147	FLNB	3	58008398	58172251	163854	+	ensembl_havana	gene	protein_coding
ENSG00000136068	Brain Frontal Cortex BA9	ENSG00000136068.14	3	58008399	58008400	0.1091	rs6445932	-4.01	rs2686634	0.0161	-3.65	3.55169	400	400	susie	0.024	0.023	-3.77863	0.000158	0.0208649	FLNB	3	58008398	58172251	163854	+	ensembl_havana	gene	protein_coding
ENSG00000136068	Brain Putamen basal ganglia	ENSG00000136068.14	3	58008399	58008400	0.2258	rs6445932	-4.01	rs2686634	0.052116	-4.26	3.55169	400	400	susie	0.12	2.6e-06	-4.2042	2.62e-05	0.00941742	FLNB	3	58008398	58172251	163854	+	ensembl_havana	gene	protein_coding
ENSG00000136068	Pancreas	ENSG00000136068.14	3	58008399	58008400	0.292	rs6445932	-4.01	rs2686634	0.177	-7.42	3.5517	400	1	top1	0.18	9.9e-15	-3.5517	0.000383	0.0443241	FLNB	3	58008398	58172251	163854	+	ensembl_havana	gene	protein_coding
ENSG00000136068	Brain Cortex	ENSG00000136068.14	3	58008399	58008400	0.1537	rs6445932	-4.01	rs1675382	0.038462	5.05	-2.36571	400	4	lasso	0.093	5.3e-06	-3.6212	0.000293	0.0365082	FLNB	3	58008398	58172251	163854	+	ensembl_havana	gene	protein_coding
ENSG00000136068	Brain Caudate basal ganglia	ENSG00000136068.14	3	58008399	58008400	0.1461	rs6445932	-4.01	rs9815266	0.001244	4.5	-2.93903	400	14	enet	0.11	1.2e-06	-3.95994	7.5e-05	0.0167184	FLNB	3	58008398	58172251	163854	+	ensembl_havana	gene	protein_coding
ENSG00000136378	Cells EBV-transformed lymphocytes	ENSG00000136378.14	15	78811430	78811431	0.258	rs16969968	18.6	rs2277547	0.06816	5.08	-3.9658	421	11	enet	0.12	1e-05	-7.25802	3.93e-13	6.71244e-10	ADAMTS7	15	78759206	78811464	52259	-	ensembl_havana	gene	protein_coding
ENSG00000136378	Heart Left Ventricle	ENSG00000136378.14	15	78811430	78811431	0.147	rs16969968	18.6	rs11639044	0.029921	5.5	11.8426	419	14	enet	0.042	2.8e-05	12.4827	9.28e-36	6.148e-32	ADAMTS7	15	78759206	78811464	52259	-	ensembl_havana	gene	protein_coding
ENSG00000136378	Heart Atrial Appendage	ENSG00000136378.14	15	78811430	78811431	0.1057	rs16969968	18.6	rs1564499	0.0556	-5.06	-7.15398	420	1	top1	0.056	2.6e-06	7.15398	8.43e-13	1.59053e-09	ADAMTS7	15	78759206	78811464	52259	-	ensembl_havana	gene	protein_coding
ENSG00000136378	Adipose Visceral Omentum	ENSG00000136378.14	15	78811430	78811431	0.0872	rs16969968	18.6	rs9806363	0.011498	-4.41	5.79677	420	420	susie	0.023	0.00061	-5.50338	3.73e-08	5.30841e-05	ADAMTS7	15	78759206	78811464	52259	-	ensembl_havana	gene	protein_coding
ENSG00000136378	Brain Anterior cingulate cortex BA24	ENSG00000136378.14	15	78811430	78811431	0.215	rs16969968	18.6	rs3743068	0.196139	-5.5	-3.79	420	1	top1	0.2	1.2e-08	3.79	0.000149	0.023827	ADAMTS7	15	78759206	78811464	52259	-	ensembl_havana	gene	protein_coding
ENSG00000136378	Spleen	ENSG00000136378.14	15	78811430	78811431	0.1331	rs16969968	18.6	rs7177699	0.07073	-4.26	11.7587	421	1	top1	0.071	2.9e-05	-11.7587	6.37e-32	4.41632e-28	ADAMTS7	15	78759206	78811464	52259	-	ensembl_havana	gene	protein_coding
ENSG00000136378	Colon Transverse	ENSG00000136378.14	15	78811430	78811431	0.1651	rs16969968	18.6	rs3743057	0.104	-6.83	-7.10394	420	1	top1	0.1	1.3e-10	7.1	1.21e-12	1.85348e-09	ADAMTS7	15	78759206	78811464	52259	-	ensembl_havana	gene	protein_coding
ENSG00000136378	Brain Substantia nigra	ENSG00000136378.14	15	78811430	78811431	0.334	rs16969968	18.6	rs3743068	0.10068	-4.11	-3.7921	420	1	top1	0.1	0.00034	3.79212	0.000149	0.0288686	ADAMTS7	15	78759206	78811464	52259	-	ensembl_havana	gene	protein_coding
ENSG00000136378	Cells Cultured fibroblasts	ENSG00000136378.14	15	78811430	78811431	0.1645	rs16969968	18.6	rs3743057	0.04	-5.85	-7.10394	420	12	enet	0.05	4.2e-07	7.04655	1.83e-12	4.69258e-09	ADAMTS7	15	78759206	78811464	52259	-	ensembl_havana	gene	protein_coding
ENSG00000136378	Artery Coronary	ENSG00000136378.14	15	78811430	78811431	0.1596	rs16969968	18.6	rs4468572	0.0527	4.54	6.81527	417	3	lasso	0.061	0.00016	6.35167	2.13e-10	3.19997e-07	ADAMTS7	15	78759206	78811464	52259	-	ensembl_havana	gene	protein_coding
ENSG00000136378	Artery Tibial	ENSG00000136378.14	15	78811430	78811431	0.2819	rs16969968	18.6	rs7168915	0.24	11.94	7.45634	419	19	enet	0.26	3.9e-40	10.4144	2.13e-25	1.10994e-21	ADAMTS7	15	78759206	78811464	52259	-	ensembl_havana	gene	protein_coding
ENSG00000136378	Brain Cortex	ENSG00000136378.14	15	78811430	78811431	0.2715	rs16969968	18.6	rs11639372	0.101262	6.26	13.3705	420	13	enet	0.2	1.8e-11	12.274	1.25e-34	3.72688e-31	ADAMTS7	15	78759206	78811464	52259	-	ensembl_havana	gene	protein_coding
ENSG00000136378	Brain Hypothalamus	ENSG00000136378.14	15	78811430	78811431	0.3291	rs16969968	18.6	rs3743068	0.122073	-4.91	-3.79212	421	1	top1	0.12	1.8e-06	3.7921	0.000149	0.0224632	ADAMTS7	15	78759206	78811464	52259	-	ensembl_havana	gene	protein_coding
ENSG00000136378	Skin Not Sun Exposed Suprapubic	ENSG00000136378.14	15	78811430	78811431	0.0365	rs16969968	18.6	rs1564499	0.0096	-4.18	-7.15398	419	1	top1	0.0096	0.015	7.15398	8.43e-13	2.16925e-09	ADAMTS7	15	78759206	78811464	52259	-	ensembl_havana	gene	protein_coding
ENSG00000136378	Skin Sun Exposed Lower leg	ENSG00000136378.14	15	78811430	78811431	0.0446	rs16969968	18.6	rs12593362	0.000859	3.63	1.7612	416	416	susie	0.0024	0.12	12.8097	1.45e-37	1.64009e-33	ADAMTS7	15	78759206	78811464	52259	-	ensembl_havana	gene	protein_coding
ENSG00000136378	Thyroid	ENSG00000136378.14	15	78811430	78811431	0.0878	rs16969968	18.6	rs3743057	0.067	-6.32	-7.10394	417	1	top1	0.067	1.8e-10	7.10394	1.21e-12	3.6542e-09	ADAMTS7	15	78759206	78811464	52259	-	ensembl_havana	gene	protein_coding
ENSG00000136378	Brain Frontal Cortex BA9	ENSG00000136378.14	15	78811430	78811431	0.142	rs16969968	18.6	rs11072791	0.027861	3.94	13.1866	421	1	top1	0.028	0.015	13.1866	1.05e-39	5.1471e-36	ADAMTS7	15	78759206	78811464	52259	-	ensembl_havana	gene	protein_coding
ENSG00000136378	Artery Aorta	ENSG00000136378.14	15	78811430	78811431	0.328	rs16969968	18.6	rs7168915	0.186881	8.69	7.45634	420	1	top1	0.19	2.8e-19	7.46	8.9e-14	3.8614e-10	ADAMTS7	15	78759206	78811464	52259	-	ensembl_havana	gene	protein_coding
ENSG00000136381	Nerve Tibial	ENSG00000136381.12	15	78437430	78437431	0.055	rs16969968	18.6	rs6495308	0.005063	4.41	-12.3604	390	13	enet	0.028	6e-05	-5.94922	2.69e-09	8.18634e-06	IREB2	15	78437431	78501453	64023	+	ensembl_havana	gene	protein_coding
ENSG00000136381	Adipose Subcutaneous	ENSG00000136381.12	15	78437430	78437431	0.0427	rs16969968	18.6	rs2869030	0.018085	4.91	-8.38337	391	6	enet	0.02	0.00042	-5.76146	8.34e-09	1.77642e-05	IREB2	15	78437431	78501453	64023	+	ensembl_havana	gene	protein_coding
ENSG00000136381	Testis	ENSG00000136381.12	15	78437430	78437431	0.0657	rs16969968	18.6	rs12899131	0.057183	-5.09	-6.905	390	390	susie	0.06	5.2e-06	7.64652	2.06e-14	4.47643e-11	IREB2	15	78437431	78501453	64023	+	ensembl_havana	gene	protein_coding
ENSG00000136381	Whole Blood	ENSG00000136381.12	15	78437430	78437431	0.2673	rs16969968	18.6	rs3817092	0.222678	12.25	-4.78871	391	1	top1	0.22	1.1e-38	-4.78871	1.68e-06	0.00112307	IREB2	15	78437431	78501453	64023	+	ensembl_havana	gene	protein_coding
ENSG00000136381	Cells Cultured fibroblasts	ENSG00000136381.12	15	78437430	78437431	0.1328	rs16969968	18.6	rs16969899	0.0585	-6.24	-4.80043	391	2	lasso	0.081	1e-10	6.50829	7.6e-11	1.55906e-07	IREB2	15	78437431	78501453	64023	+	ensembl_havana	gene	protein_coding
ENSG00000136381	Skin Sun Exposed Lower leg	ENSG00000136381.12	15	78437430	78437431	0.064	rs16969968	18.6	rs2656073	0.045781	6.15	-10.2755	389	389	susie	0.051	1.3e-08	-10.4015	2.44e-25	1.37994e-21	IREB2	15	78437431	78501453	64023	+	ensembl_havana	gene	protein_coding
ENSG00000136381	Lung	ENSG00000136381.12	15	78437430	78437431	0.0793	rs16969968	18.6	rs6495308	0.0223	4.81	-12.3604	387	387	susie	0.028	8.7e-05	-12.4927	8.19e-36	3.91032e-32	IREB2	15	78437431	78501453	64023	+	ensembl_havana	gene	protein_coding
ENSG00000136381	Skin Not Sun Exposed Suprapubic	ENSG00000136381.12	15	78437430	78437431	0.1548	rs16969968	18.6	rs2656073	0.103	7.52	-10.2755	391	391	susie	0.11	4.8e-15	-10.3687	3.44e-25	3.54079e-21	IREB2	15	78437431	78501453	64023	+	ensembl_havana	gene	protein_coding
ENSG00000136573	Adrenal Gland	ENSG00000136573.12	8	11494000	11494001	0.2244	rs2409764	-4.82	rs2409764	0.063942	4.76	-4.82303	629	1	top1	0.064	5.6e-05	-4.82303	1.41e-06	0.00112961	BLK	8	11486894	11564599	77706	+	ensembl_havana	gene	protein_coding
ENSG00000136573	Adipose Visceral Omentum	ENSG00000136573.12	8	11494000	11494001	0.0504	rs2409764	-4.82	rs2736374	0.0197	4.38	-3.90279	627	1	top1	0.02	0.0013	-3.90279	9.51e-05	0.0205343	BLK	8	11486894	11564599	77706	+	ensembl_havana	gene	protein_coding
ENSG00000136573	Brain Cerebellar Hemisphere	ENSG00000136573.12	8	11494000	11494001	0.1326	rs2409764	-4.82	rs10088853	0.022164	-4.43	-4.06213	630	3	lasso	0.054	0.0012	4.05658	4.98e-05	0.0155808	BLK	8	11486894	11564599	77706	+	ensembl_havana	gene	protein_coding
ENSG00000136636	Brain Substantia nigra	ENSG00000136636.12	1	215567391	215567392	0.436	rs17024993	-3.15	rs7529912	0.006347	3.43	2.7999	452	31	enet	0.065	0.0037	4.02434	5.71e-05	0.0180293	KCTD3	1	215567304	215621807	54504	+	ensembl_havana	gene	protein_coding
ENSG00000136689	Adipose Subcutaneous	ENSG00000136689.18	2	113107213	113107214	0.0576	rs6705487	-4.019	rs6734238	0.0217	-4.76	2.69017	468	12	enet	0.029	2e-05	-3.62812	0.000285	0.0421562	IL1RN	2	113099315	113134016	34702	+	ensembl_havana	gene	protein_coding
ENSG00000137267	Whole Blood	ENSG00000137267.5	6	3157525	3157526	0.7074	rs9392465	3.9	rs9392465	0.551	19.21	3.89987	614	614	susie	0.56	1.3e-120	3.88906	0.000101	0.0214921	TUBB2A	6	3153497	3157544	4048	-	ensembl_havana	gene	protein_coding
ENSG00000137267	Esophagus Muscularis	ENSG00000137267.5	6	3157525	3157526	0.1275	rs9392465	3.9	rs9392465	0.053465	5.62	3.89987	624	6	lasso	0.074	1.5e-09	3.57327	0.000353	0.0488025	TUBB2A	6	3153497	3157544	4048	-	ensembl_havana	gene	protein_coding
ENSG00000137285	Stomach	ENSG00000137285.9	6	3227734	3227735	0.3357	rs9392465	3.9	rs9392465	0.070182	-5.64	3.89987	600	600	susie	0.08	1.3e-07	-3.73263	0.000189	0.0306691	TUBB2B	6	3223324	3231730	8407	-	ensembl_havana	gene	protein_coding
ENSG00000137872	Cells Cultured fibroblasts	ENSG00000137872.16	15	47184100	47184101	0.2733	rs281297	4.52	rs281320	0.24	11.34	3.10296	424	25	enet	0.3	1.8e-39	3.6938	0.000221	0.0384203	SEMA6D	15	47184101	47774228	590128	+	ensembl_havana	gene	protein_coding
ENSG00000137962	Adipose Subcutaneous	ENSG00000137962.12	1	94275067	94275068	0.0653	rs3789688	4.7	rs4847286	0.0154	-4.04	3.87301	533	1	top1	0.015	0.0016	-3.87301	0.000107	0.0242457	ARHGAP29	1	94148988	94275068	126081	-	ensembl_havana	gene	protein_coding
ENSG00000138061	Liver	ENSG00000138061.11	2	38109901	38109902	0.1347	rs4670233	-5.01	rs151096	0.0531	4.36	-4.7138	580	580	susie	0.059	0.00025	-4.9164	8.81e-07	0.0017805	CYP1B1	2	38066973	38109902	42930	-	ensembl_havana	gene	protein_coding
ENSG00000138092	Brain Cerebellar Hemisphere	ENSG00000138092.10	2	24793382	24793383	0.1938	rs2702063	-3.44	rs10208038	0.045294	-4.4	2.47399	313	11	enet	0.087	4.2e-05	-3.6329	0.00028	0.0347873	CENPO	2	24793136	24822376	29241	+	ensembl_havana	gene	protein_coding
ENSG00000138472	Heart Left Ventricle	ENSG00000138472.10	3	108953894	108953895	0.1353	rs7641406	-3.71	rs7641406	0.115678	6.87	-3.7129	389	389	susie	0.12	3.9e-12	-3.7129	0.000205	0.0357401	GUCA1C	3	108907792	108953879	46088	-	ensembl_havana	gene	protein_coding
ENSG00000138472	Ovary	ENSG00000138472.10	3	108953894	108953895	0.523	rs7641406	-3.71	rs7641406	0.293841	7.09	-3.7129	392	1	top1	0.29	2.3e-14	-3.7129	0.000205	0.0257916	GUCA1C	3	108907792	108953879	46088	-	ensembl_havana	gene	protein_coding
ENSG00000138472	Brain Frontal Cortex BA9	ENSG00000138472.10	3	108953894	108953895	0.3536	rs7641406	-3.71	rs13069780	0.041	4.71	-0.98697	393	36	enet	0.21	8.5e-11	-3.42067	0.000625	0.0459923	GUCA1C	3	108907792	108953879	46088	-	ensembl_havana	gene	protein_coding
ENSG00000138472	Pituitary	ENSG00000138472.10	3	108953894	108953895	0.198	rs7641406	-3.71	rs7641406	0.149409	6.2	-3.7129	393	393	susie	0.15	3.6e-10	-3.71296	0.000205	0.0339893	GUCA1C	3	108907792	108953879	46088	-	ensembl_havana	gene	protein_coding
ENSG00000138472	Brain Cortex	ENSG00000138472.10	3	108953894	108953895	0.2849	rs7641406	-3.71	rs7641406	0.136589	5.38	-3.7129	393	7	lasso	0.18	7.9e-11	-3.51833	0.000434	0.0431324	GUCA1C	3	108907792	108953879	46088	-	ensembl_havana	gene	protein_coding
ENSG00000138640	Lung	ENSG00000138640.14	4	89111397	89111398	0.0757	rs2904259	5.48	rs2869967	0.011	4	5.24277	464	13	enet	0.023	0.00031	4.78133	1.74e-06	0.00166153	FAM13A	4	88725955	89111398	385444	-	ensembl_havana	gene	protein_coding
ENSG00000138777	Stomach	ENSG00000138777.19	4	105474080	105474081	0.1512	rs3960769	-5.6	rs1994636	0.008834	-4.59	-1.94422	400	17	enet	0.018	0.0093	3.68405	0.00023	0.032879	PPA2	4	105369077	105474067	104991	-	ensembl_havana	gene	protein_coding
ENSG00000138780	Brain Cerebellar Hemisphere	ENSG00000138780.14	4	105709108	105709109	0.108	rs3960769	-5.6	rs17331332	-0.00364	3.67	-2.40631	402	18	enet	0.0081	0.12	-3.5772	0.000347	0.0375454	GSTCD	4	105708778	105847725	138948	+	ensembl_havana	gene	protein_coding
ENSG00000138780	Pancreas	ENSG00000138780.14	4	105709108	105709109	0.0845	rs3960769	-5.6	rs12499086	-0.000395	-3.26	-4.59182	402	2	lasso	0.006	0.092	3.63188	0.000281	0.0408227	GSTCD	4	105708778	105847725	138948	+	ensembl_havana	gene	protein_coding
ENSG00000139116	Artery Aorta	ENSG00000139116.18	12	39443389	39443390	0.0712	rs11171891	-3.72	rs7974928	0.051	5.47	-3.60788	331	1	top1	0.051	4.3e-06	-3.60788	0.000309	0.0415043	KIF21A	12	39293228	39443390	150163	-	ensembl_havana	gene	protein_coding
ENSG00000139116	Ovary	ENSG00000139116.18	12	39443389	39443390	0.186	rs11171891	-3.72	rs7974928	0.0618	4.55	-3.60788	331	1	top1	0.062	0.0007	-3.60788	0.000309	0.0327377	KIF21A	12	39293228	39443390	150163	-	ensembl_havana	gene	protein_coding
ENSG00000139116	Brain Cerebellum	ENSG00000139116.18	12	39443389	39443390	0.097	rs11171891	-3.72	rs3736466	0.0471	4.16	-3.72	331	1	top1	0.047	0.00093	-3.72	0.000199	0.0276267	KIF21A	12	39293228	39443390	150163	-	ensembl_havana	gene	protein_coding
ENSG00000139116	Artery Coronary	ENSG00000139116.18	12	39443389	39443390	0.1734	rs11171891	-3.72	rs7974928	0.0916	5.34	-3.6079	331	1	top1	0.092	4.1e-06	-3.60788	0.000309	0.0422019	KIF21A	12	39293228	39443390	150163	-	ensembl_havana	gene	protein_coding
ENSG00000139116	Artery Tibial	ENSG00000139116.18	12	39443389	39443390	0.0896	rs11171891	-3.72	rs7974928	0.0787	7.12	-3.60788	330	1	top1	0.079	3e-12	-3.60788	0.000309	0.0460057	KIF21A	12	39293228	39443390	150163	-	ensembl_havana	gene	protein_coding
ENSG00000139116	Brain Cerebellar Hemisphere	ENSG00000139116.18	12	39443389	39443390	0.419	rs11171891	-3.72	rs3736466	0.068354	4.52	-3.72	331	1	top1	0.068	0.00028	-3.72	0.000199	0.0293615	KIF21A	12	39293228	39443390	150163	-	ensembl_havana	gene	protein_coding
ENSG00000139116	Thyroid	ENSG00000139116.18	12	39443389	39443390	0.0833	rs11171891	-3.72	rs7974928	0.091743	7.44	-3.60788	331	1	top1	0.092	7.3e-14	-3.60788	0.000309	0.0387307	KIF21A	12	39293228	39443390	150163	-	ensembl_havana	gene	protein_coding
ENSG00000139370	Cells Cultured fibroblasts	ENSG00000139370.11	12	128823982	128823983	0.332	rs10847697	4.55	rs12305142	0.115283	7.76	4.52836	704	4	lasso	0.19	2.1e-24	3.5744	0.000351	0.04734	SLC15A4	12	128793194	128823958	30765	-	ensembl_havana	gene	protein_coding
ENSG00000140287	Testis	ENSG00000140287.10	15	50266025	50266026	0.1244	rs10518836	3.7	rs10518836	0.091342	5.65	3.6959	427	1	top1	0.091	1.9e-08	3.69594	0.000219	0.0362826	HDC	15	50241947	50265965	24019	-	ensembl_havana	gene	protein_coding
ENSG00000140287	Skin Sun Exposed Lower leg	ENSG00000140287.10	15	50266025	50266026	0.0928	rs10518836	3.7	rs4775860	-0.000284	-3.81	-0.7717	427	427	susie	0.021	0.00018	4.48889	7.16e-06	0.00578477	HDC	15	50241947	50265965	24019	-	ensembl_havana	gene	protein_coding
ENSG00000140368	Brain Caudate basal ganglia	ENSG00000140368.12	15	76993358	76993359	0.4318	rs4078354	4.37	rs4078354	0.198919	7.13	4.36597	230	15	enet	0.32	8.9e-18	3.90647	9.37e-05	0.0175261	PSTPIP1	15	76993359	77037475	44117	+	ensembl_havana	gene	protein_coding
ENSG00000140368	Brain Putamen basal ganglia	ENSG00000140368.12	15	76993358	76993359	0.1826	rs4078354	4.37	rs11636803	0.023363	-4.18	-2.56296	230	30	enet	0.066	0.00041	3.58747	0.000334	0.0362657	PSTPIP1	15	76993359	77037475	44117	+	ensembl_havana	gene	protein_coding
ENSG00000140374	Esophagus Mucosa	ENSG00000140374.15	15	76311471	76311472	0.1017	rs2959856	-4.6	rs8042255	0.00153	-3.5	1.97817	280	280	susie	0.013	0.0056	-4.88148	1.05e-06	0.00115932	ETFA	15	76188555	76311730	123176	-	ensembl_havana	gene	protein_coding
ENSG00000140374	Stomach	ENSG00000140374.15	15	76311471	76311472	0.0662	rs2959856	-4.6	rs4886491	0.001497	-3.57	3.27296	280	280	susie	0.0061	0.086	-3.52024	0.000431	0.0453987	ETFA	15	76188555	76311730	123176	-	ensembl_havana	gene	protein_coding
ENSG00000140382	Heart Atrial Appendage	ENSG00000140382.14	15	77420411	77420412	0.2073	rs8035384	5.07	rs8042307	0.0752	5.72	2.98228	322	24	enet	0.1	1.3e-10	4.61949	3.85e-06	0.00327875	HMG20A	15	77420412	77485607	65196	+	ensembl_havana	gene	protein_coding
ENSG00000140382	Brain Putamen basal ganglia	ENSG00000140382.14	15	77420411	77420412	0.1555	rs8035384	5.07	rs17382798	0.030255	3.5	-2.65445	326	5	lasso	0.044	0.0035	-4.15029	3.32e-05	0.0100082	HMG20A	15	77420412	77485607	65196	+	ensembl_havana	gene	protein_coding
ENSG00000140382	Brain Cerebellar Hemisphere	ENSG00000140382.14	15	77420411	77420412	0.1246	rs8035384	5.07	rs11639314	-0.0039	-3.7	3.2388	326	326	susie	0.014	0.062	-3.762	0.000169	0.0288723	HMG20A	15	77420412	77485607	65196	+	ensembl_havana	gene	protein_coding
ENSG00000140391	Artery Aorta	ENSG00000140391.14	15	77083983	77083984	0.0866	rs4078354	4.37	rs4886509	0.047577	-4.8	3.50153	255	3	lasso	0.048	7.3e-06	-3.9	9.68e-05	0.0213456	TSPAN3	15	77041404	77083984	42581	-	ensembl_havana	gene	protein_coding
ENSG00000140391	Ovary	ENSG00000140391.14	15	77083983	77083984	0.117	rs4078354	4.37	rs11630497	0.033693	-4.24	3.49892	255	3	lasso	0.041	0.0051	-3.94625	7.94e-05	0.0145302	TSPAN3	15	77041404	77083984	42581	-	ensembl_havana	gene	protein_coding
ENSG00000140391	Cells EBV-transformed lymphocytes	ENSG00000140391.14	15	77083983	77083984	0.338	rs4078354	4.37	rs1317320	0.06712	4.2	-3.0594	255	27	enet	0.12	7.4e-06	-5.76199	8.31e-09	9.46232e-06	TSPAN3	15	77041404	77083984	42581	-	ensembl_havana	gene	protein_coding
ENSG00000140391	Testis	ENSG00000140391.14	15	77083983	77083984	0.2472	rs4078354	4.37	rs2404233	0.130544	-7.15	3.3954	255	255	susie	0.13	1.1e-11	-3.8713	0.000108	0.0246122	TSPAN3	15	77041404	77083984	42581	-	ensembl_havana	gene	protein_coding
ENSG00000140391	Skin Sun Exposed Lower leg	ENSG00000140391.14	15	77083983	77083984	0.2289	rs4078354	4.37	rs17394448	0.065664	6.72	-3.11628	255	31	enet	0.13	6.4e-21	-4.71589	2.41e-06	0.00247814	TSPAN3	15	77041404	77083984	42581	-	ensembl_havana	gene	protein_coding
ENSG00000140391	Brain Cerebellum	ENSG00000140391.14	15	77083983	77083984	0.1067	rs4078354	4.37	rs4886847	0.03	-4.6	3.40857	255	16	enet	0.036	0.0033	-3.81682	0.000135	0.0265546	TSPAN3	15	77041404	77083984	42581	-	ensembl_havana	gene	protein_coding
ENSG00000140391	Adrenal Gland	ENSG00000140391.14	15	77083983	77083984	0.2104	rs4078354	4.37	rs2404233	0.129068	-6.06	3.39538	255	255	susie	0.14	3.2e-09	-3.9992	6.36e-05	0.0205135	TSPAN3	15	77041404	77083984	42581	-	ensembl_havana	gene	protein_coding
ENSG00000140391	Skin Not Sun Exposed Suprapubic	ENSG00000140391.14	15	77083983	77083984	0.268	rs4078354	4.37	rs1317320	0.0297	5.92	-3.05937	255	31	enet	0.15	1.2e-19	-5.51577	3.47e-08	5.95278e-05	TSPAN3	15	77041404	77083984	42581	-	ensembl_havana	gene	protein_coding
ENSG00000140391	Stomach	ENSG00000140391.14	15	77083983	77083984	0.0556	rs4078354	4.37	rs4886838	-0.000825	-3.51	3.09115	255	255	susie	0.0054	0.099	-5.88585	3.96e-09	1.16478e-05	TSPAN3	15	77041404	77083984	42581	-	ensembl_havana	gene	protein_coding
ENSG00000140391	Whole Blood	ENSG00000140391.14	15	77083983	77083984	0.4617	rs4078354	4.37	rs11639197	0.122404	10.1	-2.5159	255	32	enet	0.24	2e-41	-4.84413	1.27e-06	0.00109715	TSPAN3	15	77041404	77083984	42581	-	ensembl_havana	gene	protein_coding
ENSG00000140391	Esophagus Gastroesophageal Junction	ENSG00000140391.14	15	77083983	77083984	0.2181	rs4078354	4.37	rs4078354	0.115634	-6.52	4.36597	255	1	top1	0.12	1.3e-10	-4.366	1.27e-05	0.00520347	TSPAN3	15	77041404	77083984	42581	-	ensembl_havana	gene	protein_coding
ENSG00000140391	Adipose Visceral Omentum	ENSG00000140391.14	15	77083983	77083984	0.049	rs4078354	4.37	rs4078354	0.012084	-3.63	4.36597	255	1	top1	0.012	0.0098	-4.36597	1.27e-05	0.00471501	TSPAN3	15	77041404	77083984	42581	-	ensembl_havana	gene	protein_coding
ENSG00000140395	Skin Not Sun Exposed Suprapubic	ENSG00000140395.8	15	78299699	78299700	0.0766	rs16969968	18.6	rs17480994	0.0291	4.69	5.46056	396	1	top1	0.029	5.8e-05	5.46056	4.75e-08	6.98454e-05	SKIC8	15	78277835	78299703	21869	-	ensembl_havana	gene	protein_coding
ENSG00000140395	Heart Atrial Appendage	ENSG00000140395.8	15	78299699	78299700	0.0897	rs16969968	18.6	rs9806257	0.0262	-4.33	4.02837	397	1	top1	0.026	0.001	-4.02837	5.62e-05	0.0134245	SKIC8	15	78277835	78299703	21869	-	ensembl_havana	gene	protein_coding
ENSG00000140395	Whole Blood	ENSG00000140395.8	15	78299699	78299700	0.1191	rs16969968	18.6	rs4268717	0.077409	7.41	7.0268	394	1	top1	0.077	1.3e-13	7.0268	2.11e-12	6.0761e-09	SKIC8	15	78277835	78299703	21869	-	ensembl_havana	gene	protein_coding
ENSG00000140395	Artery Tibial	ENSG00000140395.8	15	78299699	78299700	0.0887	rs16969968	18.6	rs967821	0.0308	5.35	-4.39283	394	394	susie	0.036	2.3e-06	-4.37899	1.19e-05	0.00516757	SKIC8	15	78277835	78299703	21869	-	ensembl_havana	gene	protein_coding
ENSG00000140403	Thyroid	ENSG00000140403.12	15	78264156	78264157	0.1671	rs16969968	18.6	rs7173851	0.0736	-7.01	3.31262	405	405	susie	0.078	4.9e-12	-3.5465	0.00039	0.0428291	DNAJA4	15	78264086	78282196	18111	+	ensembl_havana	gene	protein_coding
ENSG00000140403	Brain Cortex	ENSG00000140403.12	15	78264156	78264157	0.2188	rs16969968	18.6	rs11635324	0.077901	4.36	-4.13821	406	406	susie	0.085	1.4e-05	-5.02013	5.16e-07	0.000439558	DNAJA4	15	78264086	78282196	18111	+	ensembl_havana	gene	protein_coding
ENSG00000140403	Brain Frontal Cortex BA9	ENSG00000140403.12	15	78264156	78264157	0.2703	rs16969968	18.6	rs2037347	0.105531	4.49	-4.88978	407	1	top1	0.11	6.9e-06	-4.88978	1.01e-06	0.000990204	DNAJA4	15	78264086	78282196	18111	+	ensembl_havana	gene	protein_coding
ENSG00000140403	Artery Aorta	ENSG00000140403.12	15	78264156	78264157	0.1365	rs16969968	18.6	rs8032417	0.003488	4.09	-5.04793	406	406	susie	0.021	0.0026	-4.78	1.77e-06	0.0012685	DNAJA4	15	78264086	78282196	18111	+	ensembl_havana	gene	protein_coding
ENSG00000140403	Artery Coronary	ENSG00000140403.12	15	78264156	78264157	0.1785	rs16969968	18.6	rs1533666	0.00635	-3.26	4.64242	405	405	susie	0.032	0.0049	-8.06152	7.54e-16	3.39828e-12	DNAJA4	15	78264086	78282196	18111	+	ensembl_havana	gene	protein_coding
ENSG00000140403	Testis	ENSG00000140403.12	15	78264156	78264157	0.2269	rs16969968	18.6	rs4887025	0.150893	-7.15	5.6154	405	405	susie	0.15	2.4e-13	-5.95041	2.67e-09	3.71842e-06	DNAJA4	15	78264086	78282196	18111	+	ensembl_havana	gene	protein_coding
ENSG00000140403	Brain Cerebellum	ENSG00000140403.12	15	78264156	78264157	0.2063	rs16969968	18.6	rs8025691	0.0142	-4.24	2.14284	406	4	lasso	0.089	6.6e-06	-5.8812	4.07e-09	7.8317e-06	DNAJA4	15	78264086	78282196	18111	+	ensembl_havana	gene	protein_coding
ENSG00000140403	Minor Salivary Gland	ENSG00000140403.12	15	78264156	78264157	0.2876	rs16969968	18.6	rs2011323	-0.006125	-3.86	-2.73687	407	407	susie	0.017	0.067	5.85917	4.65e-09	7.82827e-06	DNAJA4	15	78264086	78282196	18111	+	ensembl_havana	gene	protein_coding
ENSG00000140443	Colon Transverse	ENSG00000140443.13	15	98648970	98648971	0.1252	rs2593053	3.61	rs2593053	0.0539	-5.54	3.60634	614	1	top1	0.054	4e-06	-3.61	0.000311	0.0366454	IGF1R	15	98648539	98964530	315992	+	ensembl_havana	gene	protein_coding
ENSG00000140443	Nerve Tibial	ENSG00000140443.13	15	98648970	98648971	0.1702	rs2593053	3.61	rs2593053	0.139927	-8.7	3.60634	615	1	top1	0.14	2.5e-19	-3.60634	0.000311	0.0467383	IGF1R	15	98648539	98964530	315992	+	ensembl_havana	gene	protein_coding
ENSG00000140443	Brain Cerebellar Hemisphere	ENSG00000140443.13	15	98648970	98648971	0.4708	rs2593053	3.61	rs2593053	0.394	-8.36	3.6063	623	623	susie	0.4	2.7e-21	-3.599	0.000319	0.035706	IGF1R	15	98648539	98964530	315992	+	ensembl_havana	gene	protein_coding
ENSG00000140830	Breast Mammary Tissue	ENSG00000140830.8	16	72094395	72094396	0.4708	rs8050058	4.6	rs4788614	0.0714	5.81	4.04151	344	344	susie	0.088	1.1e-09	3.78171	0.000156	0.0291233	TXNL4B	16	72044289	72094431	50143	-	ensembl_havana	gene	protein_coding
ENSG00000140830	Artery Aorta	ENSG00000140830.8	16	72094395	72094396	0.274	rs8050058	4.6	rs4788614	0.0978	6.32	4.0415	349	1	top1	0.098	1.9e-10	4.0415	5.31e-05	0.0152026	TXNL4B	16	72044289	72094431	50143	-	ensembl_havana	gene	protein_coding
ENSG00000140830	Artery Coronary	ENSG00000140830.8	16	72094395	72094396	0.2551	rs8050058	4.6	rs4788614	0.0759	4.35	4.04151	349	1	top1	0.076	2.7e-05	4.04151	5.31e-05	0.0184094	TXNL4B	16	72044289	72094431	50143	-	ensembl_havana	gene	protein_coding
ENSG00000140832	Artery Aorta	ENSG00000140832.9	16	71626160	71626161	0.0836	rs8050058	4.6	rs979789	0.00512	3.9	-3.0346	417	417	susie	0.0054	0.079	-3.5405	0.000399	0.0463703	MARVELD3	16	71626161	71642114	15954	+	ensembl_havana	gene	protein_coding
ENSG00000140941	Nerve Tibial	ENSG00000140941.12	16	87383994	87383995	0.0974	rs8059571	3.47	rs1050847	0.0147	-5.2	3.08891	571	571	susie	0.021	0.0005	-3.60602	0.000311	0.0467383	MAP1LC3B	16	87383953	87404779	20827	+	ensembl_havana	gene	protein_coding
ENSG00000140983	Brain Cerebellum	ENSG00000140983.13	16	668085	668086	0.2577	rs1128550	-4.1	rs1128550	0.134286	5.41	-4.10473	446	1	top1	0.13	2.9e-08	-4.10473	4.05e-05	0.0121376	RHOT2	16	668100	674174	6075	+	ensembl_havana	gene	protein_coding
ENSG00000140983	Ovary	ENSG00000140983.13	16	668085	668086	0.3294	rs1128550	-4.1	rs4984913	0.00755	3.89	-2.8378	448	448	susie	0.017	0.05	-3.7876	0.000152	0.0210694	RHOT2	16	668100	674174	6075	+	ensembl_havana	gene	protein_coding
ENSG00000140983	Thyroid	ENSG00000140983.13	16	668085	668086	0.0578	rs1128550	-4.1	rs4984681	0.023377	4.63	-3.87316	437	437	susie	0.027	4.6e-05	-3.9895	6.62e-05	0.0169875	RHOT2	16	668100	674174	6075	+	ensembl_havana	gene	protein_coding
ENSG00000141076	Esophagus Muscularis	ENSG00000141076.17	16	69131290	69131291	0.399	rs9940899	5.3	rs17624400	0.125715	-8.46	0.01955	322	29	enet	0.19	1.3e-22	3.56242	0.000367	0.0488025	UTP4	16	69131291	69231130	99840	+	ensembl_havana	gene	protein_coding
ENSG00000141076	Breast Mammary Tissue	ENSG00000141076.17	16	69131290	69131291	0.1993	rs9940899	5.3	rs8044057	0.0443	-5.29	-3.11477	323	16	enet	0.066	1.3e-07	3.92016	8.85e-05	0.0249231	UTP4	16	69131291	69231130	99840	+	ensembl_havana	gene	protein_coding
ENSG00000141076	Brain Cerebellar Hemisphere	ENSG00000141076.17	16	69131290	69131291	0.519	rs9940899	5.3	rs8061222	0.135	-6.09	-3.11781	323	36	enet	0.27	5.8e-14	4.08402	4.43e-05	0.0155808	UTP4	16	69131291	69231130	99840	+	ensembl_havana	gene	protein_coding
ENSG00000141076	Colon Transverse	ENSG00000141076.17	16	69131290	69131291	0.309	rs9940899	5.3	rs17624199	0.071854	-5.73	-0.2811	321	29	enet	0.15	2.3e-14	3.56019	0.000371	0.041181	UTP4	16	69131291	69231130	99840	+	ensembl_havana	gene	protein_coding
ENSG00000141101	Adipose Subcutaneous	ENSG00000141101.12	16	69754939	69754940	0.0426	rs12708895	4.81	rs1469908	0.00451	-3.83	3.11354	253	253	susie	0.006	0.034	-4.24206	2.21e-05	0.00840589	NOB1	16	69741871	69754926	13056	-	ensembl_havana	gene	protein_coding
ENSG00000141198	Skin Sun Exposed Lower leg	ENSG00000141198.14	17	54899386	54899387	0.0556	rs4476230	3.35	rs7226272	0.00151	-4.3	-3.12073	475	10	enet	0.02	0.00024	3.88323	0.000103	0.0255099	TOM1L1	17	54899387	54961956	62570	+	ensembl_havana	gene	protein_coding
ENSG00000141736	Nerve Tibial	ENSG00000141736.13	17	39688107	39688108	0.0979	rs7502912	4.64	rs1565922	0.101	7.67	4.10594	320	1	top1	0.1	3.4e-14	4.10594	4.03e-05	0.0158249	ERBB2	17	39687914	39730426	42513	+	ensembl_havana	gene	protein_coding
ENSG00000141736	Cells Cultured fibroblasts	ENSG00000141736.13	17	39688107	39688108	0.042	rs7502912	4.64	rs10852936	0.019	3.86	-4.1724	320	2	lasso	0.019	0.0013	-4.1768	2.96e-05	0.0104692	ERBB2	17	39687914	39730426	42513	+	ensembl_havana	gene	protein_coding
ENSG00000141736	Heart Atrial Appendage	ENSG00000141736.13	17	39688107	39688108	0.0919	rs7502912	4.64	rs2941504	0.0387	5.9	3.96194	321	321	susie	0.064	4.7e-07	4.01782	5.87e-05	0.0134245	ERBB2	17	39687914	39730426	42513	+	ensembl_havana	gene	protein_coding
ENSG00000141738	Thyroid	ENSG00000141738.13	17	39737926	39737927	0.0354	rs7502912	4.64	rs9303281	0.0074	4.08	3.57877	305	305	susie	0.0087	0.014	4.14328	3.42e-05	0.0112964	GRB7	17	39737927	39747291	9365	+	ensembl_havana	gene	protein_coding
ENSG00000142207	Adrenal Gland	ENSG00000142207.6	21	32393025	32393026	0.1598	rs12626504	3.49	rs7278489	-0.000975	3.75	1.3418	485	15	enet	0.011	0.058	3.5762	0.000349	0.0465998	URB1	21	32311018	32393012	81995	-	ensembl_havana	gene	protein_coding
ENSG00000142599	Stomach	ENSG00000142599.17	1	8817642	8817643	0.0858	rs12039434	4.5	rs301806	0.00328	-4.07	-3.38662	372	4	lasso	0.011	0.035	3.76881	0.000164	0.0298381	RERE	1	8352397	8848921	496525	-	ensembl_havana	gene	protein_coding
ENSG00000142599	Thyroid	ENSG00000142599.17	1	8817642	8817643	0.0785	rs12039434	4.495	rs301805	0.0321	-5.81	-3.50339	373	21	enet	0.039	1e-06	3.86192	0.000112	0.0235352	RERE	1	8352397	8848921	496525	-	ensembl_havana	gene	protein_coding
ENSG00000142949	Brain Cerebellum	ENSG00000142949.16	1	43525186	43525187	0.1123	rs3120044	-4.52	rs34550543	0.00199	3.28	1.40945	442	442	susie	0.026	0.011	3.72171	0.000198	0.0276267	PTPRF	1	43525187	43623666	98480	+	ensembl_havana	gene	protein_coding
ENSG00000143207	Breast Mammary Tissue	ENSG00000143207.19	1	176207492	176207493	0.0785	rs2487144	4.08	rs2455730	0.0153	-4.31	3.65874	335	335	susie	0.02	0.0027	-3.8113	0.000138	0.0291233	COP1	1	175944831	176207286	262456	-	ensembl_havana	gene	protein_coding
ENSG00000143224	Brain Caudate basal ganglia	ENSG00000143224.17	1	161166409	161166410	0.2517	rs12129787	-4.57	rs2301286	0.09798	-5.12	-3.50292	377	6	lasso	0.12	6.1e-07	3.40781	0.000655	0.0491887	PPOX	1	161166056	161178013	11958	+	ensembl_havana	gene	protein_coding
ENSG00000143740	Pituitary	ENSG00000143740.14	1	227728538	227728539	0.1347	rs6672559	4.49	rs12093031	0.037233	-4.43	4.3217	378	3	lasso	0.055	0.00015	-3.8305	0.000128	0.025492	SNAP47	1	227728200	227781826	53627	+	ensembl_havana	gene	protein_coding
ENSG00000143740	Brain Nucleus accumbens basal ganglia	ENSG00000143740.14	1	227728538	227728539	0.1423	rs6672559	4.49	rs12077397	0.055976	-4.96	2.6659	378	378	susie	0.068	0.0001	-3.67561	0.000237	0.028914	SNAP47	1	227728200	227781826	53627	+	ensembl_havana	gene	protein_coding
ENSG00000143740	Whole Blood	ENSG00000143740.14	1	227728538	227728539	0.0379	rs6672559	4.49	rs12077397	0.023536	-5.2	2.66591	377	6	enet	0.031	2.8e-06	-4.23591	2.28e-05	0.00820705	SNAP47	1	227728200	227781826	53627	+	ensembl_havana	gene	protein_coding
ENSG00000143740	Brain Caudate basal ganglia	ENSG00000143740.14	1	227728538	227728539	0.1881	rs6672559	4.49	rs903690	0.113147	-5.39	2.99482	378	12	enet	0.15	1.3e-08	-3.85108	0.000118	0.0193341	SNAP47	1	227728200	227781826	53627	+	ensembl_havana	gene	protein_coding
ENSG00000143858	Heart Left Ventricle	ENSG00000143858.11	1	202710416	202710417	0.1297	rs4950858	-3.67	rs1040010	0.018126	-4.34	-3.44975	447	19	enet	0.033	0.00021	3.58384	0.000339	0.0477846	SYT2	1	202590596	202710454	119859	-	ensembl_havana	gene	protein_coding
ENSG00000143858	Artery Tibial	ENSG00000143858.11	1	202710416	202710417	0.0904	rs4950858	-3.668	rs4950858	0.0328	-4.9	-3.66825	445	1	top1	0.033	6.4e-06	3.66825	0.000244	0.0410156	SYT2	1	202590596	202710454	119859	-	ensembl_havana	gene	protein_coding
ENSG00000143858	Esophagus Mucosa	ENSG00000143858.11	1	202710416	202710417	0.0528	rs4950858	-3.67	rs907698	0.0089	-4.61	-3.50342	445	6	enet	0.025	0.00026	4.05514	5.01e-05	0.0156282	SYT2	1	202590596	202710454	119859	-	ensembl_havana	gene	protein_coding
ENSG00000144730	Esophagus Mucosa	ENSG00000144730.17	3	57170305	57170306	0.1083	rs17289035	-4.84	rs17057718	0.055309	5.46	-3.58155	386	1	top1	0.055	6.8e-08	-3.58155	0.000342	0.0465542	IL17RD	3	57089982	57170306	80325	-	ensembl_havana	gene	protein_coding
ENSG00000144730	Lung	ENSG00000144730.17	3	57170305	57170306	0.1043	rs17289035	-4.84	rs12496746	0.0755	6.3	-3.1573	385	2	lasso	0.078	6e-11	-4.06743	4.75e-05	0.0143832	IL17RD	3	57089982	57170306	80325	-	ensembl_havana	gene	protein_coding
ENSG00000145022	Artery Aorta	ENSG00000145022.4	3	49412205	49412206	0.1077	rs6803222	-4.84	rs4283605	0.038522	4.67	-4.31002	289	1	top1	0.039	6e-05	-4.31002	1.63e-05	0.00667524	TCTA	3	49412212	49416476	4265	+	ensembl_havana	gene	protein_coding
ENSG00000145029	Artery Tibial	ENSG00000145029.13	3	49429325	49429326	0.1542	rs6803222	-4.84	rs940045	0.181	-10.67	2.43654	288	288	susie	0.22	2.8e-34	-3.88119	0.000104	0.0258069	NICN1	3	49422333	49429326	6994	-	ensembl_havana	gene	protein_coding
ENSG00000145029	Adipose Subcutaneous	ENSG00000145029.13	3	49429325	49429326	0.1964	rs6803222	-4.84	rs3448	0.201	-10.99	2.4315	288	288	susie	0.21	2.7e-31	-3.66629	0.000246	0.0385279	NICN1	3	49422333	49429326	6994	-	ensembl_havana	gene	protein_coding
ENSG00000145029	Nerve Tibial	ENSG00000145029.13	3	49429325	49429326	0.1946	rs6803222	-4.84	rs3448	0.223146	-11.33	2.4315	288	288	susie	0.28	3.1e-39	-3.85661	0.000115	0.0288177	NICN1	3	49422333	49429326	6994	-	ensembl_havana	gene	protein_coding
ENSG00000145029	Prostate	ENSG00000145029.13	3	49429325	49429326	0.1597	rs6803222	-4.84	rs7429661	0.130856	-6.26	2.33728	288	19	enet	0.14	1e-08	-3.442	0.000577	0.0454454	NICN1	3	49422333	49429326	6994	-	ensembl_havana	gene	protein_coding
ENSG00000145029	Artery Aorta	ENSG00000145029.13	3	49429325	49429326	0.1649	rs6803222	-4.84	rs13096474	0.217911	-9.38	2.45372	289	289	susie	0.26	2.9e-27	-3.82187	0.000132	0.0245714	NICN1	3	49422333	49429326	6994	-	ensembl_havana	gene	protein_coding
ENSG00000145029	Vagina	ENSG00000145029.13	3	49429325	49429326	0.2307	rs6803222	-4.84	rs17080528	0.001787	3.78	-4.5565	288	288	susie	0.088	0.0002	-4.2052	2.61e-05	0.00929542	NICN1	3	49422333	49429326	6994	-	ensembl_havana	gene	protein_coding
ENSG00000145029	Esophagus Mucosa	ENSG00000145029.13	3	49429325	49429326	0.0905	rs6803222	-4.84	rs974495	0.093127	-7.09	2.43622	288	288	susie	0.11	9.1e-15	-3.92033	8.84e-05	0.0225239	NICN1	3	49422333	49429326	6994	-	ensembl_havana	gene	protein_coding
ENSG00000145721	Thyroid	ENSG00000145721.11	5	97142871	97142872	0.1464	rs2910787	-4.37	rs1056893	0.077	-7	-4.26659	433	433	susie	0.12	3.9e-18	3.72	0.000199	0.0312197	LIX1	5	97091867	97142753	50887	-	ensembl_havana	gene	protein_coding
ENSG00000145736	Prostate	ENSG00000145736.14	5	71067651	71067652	0.5862	rs13168712	-3.08	rs6453406	0.254	7.61	-2.9336	52	8	enet	0.29	2.4e-18	-3.4884	0.000486	0.0415242	GTF2H2	5	71035016	71067689	32674	-	ensembl_havana	gene	protein_coding
ENSG00000145743	Cells Cultured fibroblasts	ENSG00000145743.15	5	108382097	108382098	0.1282	rs17384285	3.92	rs10515385	0.0911	-6.99	3.73829	380	380	susie	0.096	2.1e-12	-3.86535	0.000111	0.0253006	FBXL17	5	107859035	108382098	523064	-	ensembl_havana	gene	protein_coding
ENSG00000145743	Testis	ENSG00000145743.15	5	108382097	108382098	0.2039	rs17384285	3.92	rs10515385	0.0463	-5.21	3.73829	380	1	top1	0.046	5.9e-05	-3.73829	0.000185	0.0318431	FBXL17	5	107859035	108382098	523064	-	ensembl_havana	gene	protein_coding
ENSG00000145743	Esophagus Muscularis	ENSG00000145743.15	5	108382097	108382098	0.2396	rs17384285	3.92	rs12652460	0.116	-7.46	3.32802	380	8	lasso	0.13	6.3e-16	-3.77224	0.000162	0.0328785	FBXL17	5	107859035	108382098	523064	-	ensembl_havana	gene	protein_coding
ENSG00000145743	Whole Blood	ENSG00000145743.15	5	108382097	108382098	0.056	rs17384285	3.92	rs11242664	0.038094	-5.84	3.7304	380	1	top1	0.038	2.1e-07	-3.73035	0.000191	0.0323539	FBXL17	5	107859035	108382098	523064	-	ensembl_havana	gene	protein_coding
ENSG00000145743	Breast Mammary Tissue	ENSG00000145743.15	5	108382097	108382098	0.0835	rs17384285	3.92	rs17384285	0.0223	-4.63	3.91658	380	380	susie	0.027	0.00059	-3.83899	0.000124	0.0290666	FBXL17	5	107859035	108382098	523064	-	ensembl_havana	gene	protein_coding
ENSG00000145743	Stomach	ENSG00000145743.15	5	108382097	108382098	0.1013	rs17384285	3.92	rs10515388	0.0434	-5.09	3.7743	380	1	top1	0.043	9.4e-05	-3.7743	0.00016	0.0298381	FBXL17	5	107859035	108382098	523064	-	ensembl_havana	gene	protein_coding
ENSG00000145743	Heart Left Ventricle	ENSG00000145743.15	5	108382097	108382098	0.1273	rs17384285	3.92	rs17450705	0.023086	-4.92	3.78097	380	380	susie	0.052	3.3e-06	-3.78296	0.000155	0.0293393	FBXL17	5	107859035	108382098	523064	-	ensembl_havana	gene	protein_coding
ENSG00000145743	Adipose Visceral Omentum	ENSG00000145743.15	5	108382097	108382098	0.0335	rs17384285	3.92	rs17450705	0.0361	-4.91	3.78097	380	1	top1	0.036	2e-05	-3.78097	0.000156	0.025617	FBXL17	5	107859035	108382098	523064	-	ensembl_havana	gene	protein_coding
ENSG00000145743	Thyroid	ENSG00000145743.15	5	108382097	108382098	0.039	rs17384285	3.92	rs17439150	0.0202	-4.34	3.80952	380	1	top1	0.02	0.00037	-3.81	0.000139	0.0266527	FBXL17	5	107859035	108382098	523064	-	ensembl_havana	gene	protein_coding
ENSG00000145743	Colon Transverse	ENSG00000145743.15	5	108382097	108382098	0.117	rs17384285	3.92	rs10515388	0.079034	-5.81	3.7743	380	1	top1	0.079	2.5e-08	-3.7743	0.00016	0.0260087	FBXL17	5	107859035	108382098	523064	-	ensembl_havana	gene	protein_coding
ENSG00000145743	Muscle Skeletal	ENSG00000145743.15	5	108382097	108382098	0.1943	rs17384285	3.92	rs7717747	0.104	-8.98	1.58572	380	35	enet	0.14	3.2e-25	-4.13904	3.49e-05	0.0123157	FBXL17	5	107859035	108382098	523064	-	ensembl_havana	gene	protein_coding
ENSG00000145743	Skin Sun Exposed Lower leg	ENSG00000145743.15	5	108382097	108382098	0.0538	rs17384285	3.92	rs17384285	0.0209	-4.68	3.91658	380	380	susie	0.023	9.8e-05	-3.94977	7.82e-05	0.0215737	FBXL17	5	107859035	108382098	523064	-	ensembl_havana	gene	protein_coding
ENSG00000145743	Nerve Tibial	ENSG00000145743.15	5	108382097	108382098	0.105	rs17384285	3.92	rs11242664	0.0408	-5.69	3.73035	380	5	lasso	0.057	1.5e-08	-3.59626	0.000323	0.0476654	FBXL17	5	107859035	108382098	523064	-	ensembl_havana	gene	protein_coding
ENSG00000145743	Brain Cerebellum	ENSG00000145743.15	5	108382097	108382098	0.1134	rs17384285	3.92	rs286821	-0.000861	-3.74	3.57317	380	9	enet	0.012	0.059	-4.6907	2.72e-06	0.00196623	FBXL17	5	107859035	108382098	523064	-	ensembl_havana	gene	protein_coding
ENSG00000145743	Esophagus Gastroesophageal Junction	ENSG00000145743.15	5	108382097	108382098	0.0972	rs17384285	3.92	rs10515388	0.0433	-4.41	3.7743	380	3	lasso	0.045	5.9e-05	-4.10533	4.04e-05	0.00995625	FBXL17	5	107859035	108382098	523064	-	ensembl_havana	gene	protein_coding
ENSG00000145743	Esophagus Mucosa	ENSG00000145743.15	5	108382097	108382098	0.1172	rs17384285	3.92	rs17450705	0.119346	-7.79	3.78097	380	1	top1	0.12	1.3e-15	-3.78	0.000156	0.0316362	FBXL17	5	107859035	108382098	523064	-	ensembl_havana	gene	protein_coding
ENSG00000145868	Esophagus Gastroesophageal Junction	ENSG00000145868.16	5	148383934	148383935	0.1111	rs3995091	-4.74	rs4597955	0.0175	4.59	2.80274	449	449	susie	0.029	0.001	3.74147	0.000183	0.0259543	FBXO38	5	148383935	148442836	58902	+	ensembl_havana	gene	protein_coding
ENSG00000145868	Adipose Subcutaneous	ENSG00000145868.16	5	148383934	148383935	0.0552	rs3995091	-4.74	rs10055430	0.03019	-5.32	-3.00372	445	4	lasso	0.036	2.2e-06	3.57933	0.000344	0.045795	FBXO38	5	148383935	148442836	58902	+	ensembl_havana	gene	protein_coding
ENSG00000145868	Adrenal Gland	ENSG00000145868.16	5	148383934	148383935	0.1143	rs3995091	-4.74	rs6889822	0.0148	-3.85	-3.6242	452	452	susie	0.029	0.0055	3.97808	6.95e-05	0.0205135	FBXO38	5	148383935	148442836	58902	+	ensembl_havana	gene	protein_coding
ENSG00000145868	Nerve Tibial	ENSG00000145868.16	5	148383934	148383935	0.0395	rs3995091	-4.74	rs17704764	0.00692	-4.13	-1.43387	438	438	susie	0.012	0.0067	3.83568	0.000125	0.0304325	FBXO38	5	148383935	148442836	58902	+	ensembl_havana	gene	protein_coding
ENSG00000146477	Artery Aorta	ENSG00000146477.5	6	160348267	160348268	0.1154	rs2504927	4.44	rs2504927	0.024796	-4.95	4.44149	541	2	lasso	0.069	8.5e-08	-3.81242	0.000138	0.0245714	SLC22A3	6	160348378	160452577	104200	+	ensembl_havana	gene	protein_coding
ENSG00000146477	Adipose Subcutaneous	ENSG00000146477.5	6	160348267	160348268	0.1004	rs2504927	4.44	rs3123636	0.091554	7.71	-3.39	538	538	susie	0.095	2.1e-14	-3.60644	0.00031	0.0434408	SLC22A3	6	160348378	160452577	104200	+	ensembl_havana	gene	protein_coding
ENSG00000146477	Nerve Tibial	ENSG00000146477.5	6	160348267	160348268	0.3052	rs2504927	4.44	rs2292334	0.181	10.43	-3.816	541	541	susie	0.19	2.1e-26	-3.75382	0.000174	0.0351221	SLC22A3	6	160348378	160452577	104200	+	ensembl_havana	gene	protein_coding
ENSG00000146477	Skin Sun Exposed Lower leg	ENSG00000146477.5	6	160348267	160348268	0.312	rs2504927	4.44	rs2504927	0.258	-12.74	4.44149	539	31	enet	0.31	7.3e-51	-3.83277	0.000127	0.0287299	SLC22A3	6	160348378	160452577	104200	+	ensembl_havana	gene	protein_coding
ENSG00000146477	Lung	ENSG00000146477.5	6	160348267	160348268	0.1033	rs2504927	4.44	rs2457574	0.084941	-7.91	4.42492	542	542	susie	0.14	2.7e-18	-3.91093	9.19e-05	0.0208941	SLC22A3	6	160348378	160452577	104200	+	ensembl_havana	gene	protein_coding
ENSG00000146477	Skin Not Sun Exposed Suprapubic	ENSG00000146477.5	6	160348267	160348268	0.2454	rs2504927	4.44	rs2292334	0.153	9.54	-3.816	542	8	lasso	0.2	1.2e-26	-3.95688	7.59e-05	0.0205589	SLC22A3	6	160348378	160452577	104200	+	ensembl_havana	gene	protein_coding
ENSG00000146477	Pancreas	ENSG00000146477.5	6	160348267	160348268	0.1068	rs2504927	4.44	rs2457574	0.0478	-4.88	4.42492	542	5	lasso	0.051	4.3e-05	-3.63529	0.000278	0.0408227	SLC22A3	6	160348378	160452577	104200	+	ensembl_havana	gene	protein_coding
ENSG00000146477	Brain Nucleus accumbens basal ganglia	ENSG00000146477.5	6	160348267	160348268	0.116	rs2504927	4.44	rs2292334	0.100041	5.28	-3.816	542	542	susie	0.12	4e-07	-3.70023	0.000215	0.02684	SLC22A3	6	160348378	160452577	104200	+	ensembl_havana	gene	protein_coding
ENSG00000146826	Skin Not Sun Exposed Suprapubic	ENSG00000146826.16	7	100158714	100158715	0.0377	rs11764176	4.15	rs858506	0.0413	-5.71	4.08028	248	9	enet	0.047	3.4e-07	-3.69	0.000221	0.037291	TRAPPC14	7	100154420	100158723	4304	-	ensembl_havana	gene	protein_coding
ENSG00000147324	Esophagus Muscularis	ENSG00000147324.10	8	8893644	8893645	0.0455	rs1562211	5.03	rs6993494	-0.00216	3.53	-3.022	699	699	susie	0.0037	0.099	-4.1971	2.7e-05	0.0121465	MFHAS1	8	8783354	8893630	110277	-	ensembl_havana	gene	protein_coding
ENSG00000147324	Esophagus Gastroesophageal Junction	ENSG00000147324.10	8	8893644	8893645	0.1334	rs1562211	5.03	rs11774353	-0.00216	-3.82	2.3885	700	700	susie	0.029	0.0011	-4.25748	2.07e-05	0.0069392	MFHAS1	8	8783354	8893630	110277	-	ensembl_havana	gene	protein_coding
ENSG00000147324	Brain Frontal Cortex BA9	ENSG00000147324.10	8	8893644	8893645	0.08	rs1562211	5.03	rs4841005	0.002682	3.84	3.62874	702	702	susie	0.03	0.013	4.53613	5.73e-06	0.00316451	MFHAS1	8	8783354	8893630	110277	-	ensembl_havana	gene	protein_coding
ENSG00000147697	Skin Not Sun Exposed Suprapubic	ENSG00000147697.8	8	129786887	129786888	0.4127	rs4144737	4.06	rs5006712	0.266	11.97	3.98049	458	21	enet	0.3	5.4e-42	4.07584	4.58e-05	0.0154395	GSDMC	8	129748196	129786624	38429	-	ensembl_havana	gene	protein_coding
ENSG00000147697	Heart Atrial Appendage	ENSG00000147697.8	8	129786887	129786888	0.2171	rs4144737	4.06	rs5006712	0.107	6.44	3.98049	462	1	top1	0.11	5.9e-11	3.98049	6.88e-05	0.0144386	GSDMC	8	129748196	129786624	38429	-	ensembl_havana	gene	protein_coding
ENSG00000147697	Skin Sun Exposed Lower leg	ENSG00000147697.8	8	129786887	129786888	0.4173	rs4144737	4.06	rs5006712	0.315402	13.9	3.98049	454	34	enet	0.36	1.2e-60	4.0167	5.9e-05	0.0182464	GSDMC	8	129748196	129786624	38429	-	ensembl_havana	gene	protein_coding
ENSG00000147697	Cells Cultured fibroblasts	ENSG00000147697.8	8	129786887	129786888	0.1768	rs4144737	4.06	rs4144738	0.060568	6.35	3.89678	458	21	enet	0.09	1.1e-11	4.443	8.87e-06	0.00606531	GSDMC	8	129748196	129786624	38429	-	ensembl_havana	gene	protein_coding
ENSG00000147697	Muscle Skeletal	ENSG00000147697.8	8	129786887	129786888	0.335	rs4144737	4.06	rs5006712	0.156884	10.61	3.98049	451	23	enet	0.19	1.5e-33	4.07139	4.67e-05	0.0158694	GSDMC	8	129748196	129786624	38429	-	ensembl_havana	gene	protein_coding
ENSG00000147697	Spleen	ENSG00000147697.8	8	129786887	129786888	0.3814	rs4144737	4.06	rs5006712	0.218	7.1	3.9805	462	462	susie	0.23	1.5e-14	4.02996	5.58e-05	0.018422	GSDMC	8	129748196	129786624	38429	-	ensembl_havana	gene	protein_coding
ENSG00000147697	Esophagus Mucosa	ENSG00000147697.8	8	129786887	129786888	0.787	rs4144737	4.06	rs5006712	0.53856	16.57	3.98049	457	37	enet	0.6	4.6e-102	4.17111	3.03e-05	0.0125455	GSDMC	8	129748196	129786624	38429	-	ensembl_havana	gene	protein_coding
ENSG00000148660	Cells Cultured fibroblasts	ENSG00000148660.20	10	73874590	73874591	0.1218	rs4691	-2.94	rs11000785	0.0704	6.83	-2.85828	237	27	enet	0.088	1.9e-11	-3.63208	0.000281	0.0430182	CAMK2G	10	73812501	73874591	62091	-	ensembl_havana	gene	protein_coding
ENSG00000148926	Cells Cultured fibroblasts	ENSG00000148926.9	11	10304679	10304680	0.0566	rs4444073	-3.96	rs11042689	0.0218	-4.42	-3.16187	491	491	susie	0.024	0.00036	3.82037	0.000133	0.0278404	ADM	11	10305073	10307397	2325	+	ensembl_havana	gene	protein_coding
ENSG00000149131	Whole Blood	ENSG00000149131.15	11	57597386	57597387	0.0453	rs7102271	3.65	rs11603020	0.0324	5.22	3.6185	386	1	top1	0.032	1.6e-06	3.6185	0.000296	0.0405896	SERPING1	11	57597387	57619171	21785	+	ensembl_havana	gene	protein_coding
ENSG00000149294	Adrenal Gland	ENSG00000149294.16	11	112961246	112961247	0.194	rs17529477	-4.77	rs10891498	0.004346	3.52	3.00344	548	548	susie	0.048	0.00046	3.60877	0.000308	0.0442888	NCAM1	11	112961275	113278436	317162	+	ensembl_havana	gene	protein_coding
ENSG00000149743	Brain Cerebellum	ENSG00000149743.13	11	64225869	64225870	0.3907	rs604203	3.81	rs1544538	0.117	-5.83	2.58799	342	342	susie	0.23	1.5e-13	-3.76967	0.000163	0.0276267	TRPT1	11	64223799	64226254	2456	-	ensembl_havana	gene	protein_coding
ENSG00000149743	Heart Left Ventricle	ENSG00000149743.13	11	64225869	64225870	0.5199	rs604203	3.81	rs11603384	0.395	12.39	-2.94264	343	4	lasso	0.46	5.9e-54	-3.65286	0.000259	0.0428969	TRPT1	11	64223799	64226254	2456	-	ensembl_havana	gene	protein_coding
ENSG00000149743	Testis	ENSG00000149743.13	11	64225869	64225870	0.1851	rs604203	3.81	rs2282492	0.0314	5.36	-2.79524	343	4	lasso	0.089	2.7e-08	-3.73473	0.000188	0.0318431	TRPT1	11	64223799	64226254	2456	-	ensembl_havana	gene	protein_coding
ENSG00000149743	Esophagus Muscularis	ENSG00000149743.13	11	64225869	64225870	0.3209	rs604203	3.81	rs11603384	0.192022	9.78	-2.94264	342	14	lasso	0.28	9.8e-36	-3.77058	0.000163	0.0328785	TRPT1	11	64223799	64226254	2456	-	ensembl_havana	gene	protein_coding
ENSG00000149743	Adipose Subcutaneous	ENSG00000149743.13	11	64225869	64225870	0.2017	rs604203	3.81	rs599549	0.0377	-6.34	2.35325	335	8	lasso	0.08	2.6e-12	-3.60218	0.000316	0.0437065	TRPT1	11	64223799	64226254	2456	-	ensembl_havana	gene	protein_coding
ENSG00000149743	Artery Tibial	ENSG00000149743.13	11	64225869	64225870	0.2114	rs604203	3.81	rs12794145	0.0503	6.88	-2.75491	337	8	lasso	0.13	5.2e-19	-3.74715	0.000179	0.034547	TRPT1	11	64223799	64226254	2456	-	ensembl_havana	gene	protein_coding
ENSG00000149743	Colon Sigmoid	ENSG00000149743.13	11	64225869	64225870	0.2465	rs604203	3.81	rs11603384	0.128	7.35	-2.94264	344	22	enet	0.2	3.7e-17	-3.64324	0.000269	0.0403459	TRPT1	11	64223799	64226254	2456	-	ensembl_havana	gene	protein_coding
ENSG00000149743	Nerve Tibial	ENSG00000149743.13	11	64225869	64225870	0.2033	rs604203	3.81	rs11603384	0.067174	7.21	-2.94264	337	10	lasso	0.15	1.5e-20	-3.76182	0.000169	0.0348684	TRPT1	11	64223799	64226254	2456	-	ensembl_havana	gene	protein_coding
ENSG00000149743	Esophagus Gastroesophageal Junction	ENSG00000149743.13	11	64225869	64225870	0.3651	rs604203	3.81	rs11603042	0.150511	7.89	-3.23175	342	18	enet	0.27	1.7e-24	-4.0925	4.27e-05	0.00995625	TRPT1	11	64223799	64226254	2456	-	ensembl_havana	gene	protein_coding
ENSG00000149743	Adipose Visceral Omentum	ENSG00000149743.13	11	64225869	64225870	0.2046	rs604203	3.81	rs599549	0.0527	-6.87	2.35325	342	6	lasso	0.15	6.9e-18	-3.62942	0.000284	0.0372611	TRPT1	11	64223799	64226254	2456	-	ensembl_havana	gene	protein_coding
ENSG00000149743	Stomach	ENSG00000149743.13	11	64225869	64225870	0.311	rs604203	3.81	rs599549	0.054171	-5.41	2.35325	343	18	enet	0.15	4.2e-13	-3.81641	0.000135	0.0274183	TRPT1	11	64223799	64226254	2456	-	ensembl_havana	gene	protein_coding
ENSG00000150433	Adrenal Gland	ENSG00000150433.9	11	125111762	125111763	0.2225	rs544368	3.35	rs4612816	-0.003185	-3.92	2.57981	494	35	enet	0.016	0.03	-3.6292	0.000284	0.0430452	TMEM218	11	125094389	125111763	17375	-	ensembl_havana	gene	protein_coding
ENSG00000151327	Whole Blood	ENSG00000151327.12	14	35044906	35044907	0.223	rs1957107	-3.59	rs2383692	0.155	-10.27	2.55554	370	370	susie	0.21	4.6e-36	-3.51207	0.000445	0.0499267	FAM177A1	14	35045117	35116630	71514	+	ensembl_havana	gene	protein_coding
ENSG00000151414	Nerve Tibial	ENSG00000151414.14	1	198156962	198156963	0.0647	rs10922300	-3.52	rs12735509	-0.00171	-3.5	1.14188	400	400	susie	0.008	0.022	-3.77915	0.000157	0.0341279	NEK7	1	198156994	198322420	165427	+	ensembl_havana	gene	protein_coding
ENSG00000151422	Brain Nucleus accumbens basal ganglia	ENSG00000151422.12	5	108747821	108747822	0.1687	rs6882531	-4.89	rs6883329	-0.000853	-3.47	0.81274	318	318	susie	0.012	0.069	-3.57967	0.000344	0.0376856	FER	5	108747841	109196841	449001	+	ensembl_havana	gene	protein_coding
ENSG00000151422	Brain Amygdala	ENSG00000151422.12	5	108747821	108747822	0.1975	rs6882531	-4.89	rs9285864	0.04847	3.98	-3.55229	318	20	enet	0.1	0.00011	-3.70292	0.000213	0.038472	FER	5	108747841	109196841	449001	+	ensembl_havana	gene	protein_coding
ENSG00000151490	Cells Cultured fibroblasts	ENSG00000151490.13	12	15322396	15322397	0.0652	rs7135743	4.17	rs16910770	0.036921	-4.97	3.73922	396	4	lasso	0.04	6.1e-06	-3.98412	6.77e-05	0.0182737	PTPRO	12	15322257	15602175	279919	+	ensembl_havana	gene	protein_coding
ENSG00000151665	Esophagus Mucosa	ENSG00000151665.12	2	46617118	46617119	0.1585	rs6742517	-3.322	rs3814042	0.0702	6	3.3081	660	24	enet	0.092	2.9e-12	3.84079	0.000123	0.0277784	PIGF	2	46580937	46617055	36119	-	ensembl_havana	gene	protein_coding
ENSG00000151834	Small Intestine Terminal Ileum	ENSG00000151834.15	4	46475229	46475230	0.2751	rs16859614	-4.42	rs10213077	0.163817	-5.46	3.542	264	1	top1	0.16	1.8e-08	-3.54204	0.000397	0.0446893	GABRA2	4	46243548	46475230	231683	-	ensembl_havana	gene	protein_coding
ENSG00000151834	Brain Hippocampus	ENSG00000151834.15	4	46475229	46475230	0.1378	rs16859614	-4.42	rs10213077	0.02083	4.16	3.54204	265	3	lasso	0.033	0.011	3.4621	0.000536	0.0447858	GABRA2	4	46243548	46475230	231683	-	ensembl_havana	gene	protein_coding
ENSG00000152061	Pancreas	ENSG00000152061.23	1	174159409	174159410	0.3004	rs6656188	-3.57	rs12563301	0.150632	7.31	-3.55533	275	1	top1	0.15	1.3e-12	-3.55533	0.000378	0.0443241	RABGAP1L	1	174159410	174995308	835899	+	ensembl_havana	gene	protein_coding
ENSG00000152061	Brain Frontal Cortex BA9	ENSG00000152061.23	1	174159409	174159410	0.1739	rs6656188	-3.568	rs6681780	0.0302	3.87	-3.40408	276	276	susie	0.07	0.00023	-3.55	0.000389	0.0359788	RABGAP1L	1	174159410	174995308	835899	+	ensembl_havana	gene	protein_coding
ENSG00000152944	Brain Cerebellar Hemisphere	ENSG00000152944.8	12	27022545	27022546	0.2179	rs11048764	3.85	rs16931510	-0.004286	-3.69	-2.31784	523	28	enet	0.02	0.034	3.62419	0.00029	0.0348644	MED21	12	27022546	27066343	43798	+	ensembl_havana	gene	protein_coding
ENSG00000153774	Brain Caudate basal ganglia	ENSG00000153774.8	16	75433484	75433485	0.1363	rs8050059	-3.88	rs12933281	0.0414	4.08	-3.7735	347	1	top1	0.041	0.0026	-3.7735	0.000161	0.0229086	CFDP1	16	75293698	75433503	139806	-	ensembl_havana	gene	protein_coding
ENSG00000153774	Brain Cerebellum	ENSG00000153774.8	16	75433484	75433485	0.233	rs8050059	-3.88	rs2161684	0.153396	6.34	-3.77733	346	346	susie	0.17	3.1e-10	-3.68613	0.000228	0.0302572	CFDP1	16	75293698	75433503	139806	-	ensembl_havana	gene	protein_coding
ENSG00000153933	Brain Frontal Cortex BA9	ENSG00000153933.9	17	56834098	56834099	0.4046	rs2235092	4.08	rs3760157	0.194	-5.94	3.8941	453	11	lasso	0.23	9.9e-12	-3.9423	8.07e-05	0.0171996	DGKE	17	56834107	56869567	35461	+	ensembl_havana	gene	protein_coding
ENSG00000153933	Cells EBV-transformed lymphocytes	ENSG00000153933.9	17	56834098	56834099	0.281	rs2235092	4.08	rs7209070	0.207	5.92	3.8216	452	452	susie	0.21	2.7e-09	3.93105	8.46e-05	0.0238388	DGKE	17	56834107	56869567	35461	+	ensembl_havana	gene	protein_coding
ENSG00000153933	Brain Caudate basal ganglia	ENSG00000153933.9	17	56834098	56834099	0.1957	rs2235092	4.08	rs6503772	0.019859	4.1	-3.0641	453	13	enet	0.043	0.0022	-3.41044	0.000649	0.0491887	DGKE	17	56834107	56869567	35461	+	ensembl_havana	gene	protein_coding
ENSG00000154127	Esophagus Gastroesophageal Junction	ENSG00000154127.9	11	122655674	122655675	0.1769	rs11607161	-3.23	rs6589937	0.047169	5.44	-3.21806	495	5	lasso	0.051	2.2e-05	-3.63383	0.000279	0.0321504	UBASH3B	11	122655722	122814473	158752	+	ensembl_havana	gene	protein_coding
ENSG00000154127	Esophagus Muscularis	ENSG00000154127.9	11	122655674	122655675	0.0725	rs11607161	-3.23	rs6589937	0.037841	5.47	-3.21806	493	3	lasso	0.058	7.8e-08	-3.7948	0.000148	0.0325667	UBASH3B	11	122655722	122814473	158752	+	ensembl_havana	gene	protein_coding
ENSG00000154316	Stomach	ENSG00000154316.16	8	11339636	11339637	0.2014	rs2409764	-4.82	rs4841525	0.164227	-7.54	-4.21018	637	1	top1	0.16	1.9e-14	4.21018	2.55e-05	0.0109359	TDH	8	11339637	11368452	28816	+	ensembl_havana	gene	transcribed_unitary_pseudogene
ENSG00000154316	Pancreas	ENSG00000154316.16	8	11339636	11339637	0.7022	rs2409764	-4.82	rs4841525	0.375	-10.92	-4.21018	638	638	susie	0.39	3.8e-34	3.85428	0.000116	0.027312	TDH	8	11339637	11368452	28816	+	ensembl_havana	gene	transcribed_unitary_pseudogene
ENSG00000154316	Esophagus Gastroesophageal Junction	ENSG00000154316.16	8	11339636	11339637	0.0896	rs2409764	-4.82	rs7011778	7.4e-06	-4.33	3.37577	634	634	susie	0.015	0.016	-4.23031	2.33e-05	0.0071599	TDH	8	11339637	11368452	28816	+	ensembl_havana	gene	transcribed_unitary_pseudogene
ENSG00000154316	Brain Cerebellar Hemisphere	ENSG00000154316.16	8	11339636	11339637	0.1265	rs2409764	-4.82	rs2246606	0.026196	4.83	-4.17378	638	638	susie	0.067	0.00031	-3.93803	8.22e-05	0.0197645	TDH	8	11339637	11368452	28816	+	ensembl_havana	gene	transcribed_unitary_pseudogene
ENSG00000154316	Lung	ENSG00000154316.16	8	11339636	11339637	0.0225	rs2409764	-4.82	rs4841525	0.008333	4.07	-4.21018	634	634	susie	0.012	0.0079	-4.27493	1.91e-05	0.00829027	TDH	8	11339637	11368452	28816	+	ensembl_havana	gene	transcribed_unitary_pseudogene
ENSG00000154316	Thyroid	ENSG00000154316.16	8	11339636	11339637	0.1306	rs2409764	-4.82	rs1435277	0.131	9.71	-3.98498	632	21	enet	0.14	4.3e-21	-3.97153	7.14e-05	0.0176023	TDH	8	11339637	11368452	28816	+	ensembl_havana	gene	transcribed_unitary_pseudogene
ENSG00000154316	Brain Cortex	ENSG00000154316.16	8	11339636	11339637	0.2156	rs2409764	-4.82	rs2246606	0.038039	5.21	-4.17378	636	636	susie	0.044	0.0015	-3.96695	7.28e-05	0.0177786	TDH	8	11339637	11368452	28816	+	ensembl_havana	gene	transcribed_unitary_pseudogene
ENSG00000154316	Brain Caudate basal ganglia	ENSG00000154316.16	8	11339636	11339637	0.1671	rs2409764	-4.82	rs11781637	0.064195	5.08	-3.57201	638	638	susie	0.083	2.8e-05	-3.69372	0.000221	0.0257695	TDH	8	11339637	11368452	28816	+	ensembl_havana	gene	transcribed_unitary_pseudogene
ENSG00000154316	Artery Aorta	ENSG00000154316.16	8	11339636	11339637	0.1866	rs2409764	-4.82	rs2256241	0.0142	-4.67	4.15577	636	636	susie	0.016	0.0066	-4.62323	3.78e-06	0.0021672	TDH	8	11339637	11368452	28816	+	ensembl_havana	gene	transcribed_unitary_pseudogene
ENSG00000154319	Heart Atrial Appendage	ENSG00000154319.14	8	11474714	11474715	0.0323	rs2409764	-4.82	rs6998387	0.00259	-3.77	2.08472	622	622	susie	0.012	0.02	-4.02254	5.76e-05	0.0134245	FAM167A	8	11421476	11475908	54433	-	ensembl_havana	gene	protein_coding
ENSG00000154319	Brain Amygdala	ENSG00000154319.14	8	11474714	11474715	0.3273	rs2409764	-4.82	rs7016361	0.07035	4.76	-3.9194	625	7	lasso	0.097	0.00019	-3.95458	7.67e-05	0.0263465	FAM167A	8	11421476	11475908	54433	-	ensembl_havana	gene	protein_coding
ENSG00000154319	Esophagus Mucosa	ENSG00000154319.14	8	11474714	11474715	0.2384	rs2409764	-4.82	rs4606022	0.035154	-6.42	-3.86354	621	26	enet	0.077	1.9e-10	4.53382	5.79e-06	0.00442579	FAM167A	8	11421476	11475908	54433	-	ensembl_havana	gene	protein_coding
ENSG00000154319	Brain Putamen basal ganglia	ENSG00000154319.14	8	11474714	11474715	0.2358	rs2409764	-4.82	rs2409764	0.05535	5.29	-4.82	625	10	lasso	0.14	4.9e-07	-4.15	3.3e-05	0.0100082	FAM167A	8	11421476	11475908	54433	-	ensembl_havana	gene	protein_coding
ENSG00000154319	Brain Caudate basal ganglia	ENSG00000154319.14	8	11474714	11474715	0.223	rs2409764	-4.82	rs11250135	0.095779	-5.55	4.1601	625	19	enet	0.17	2.1e-09	-3.82204	0.000132	0.0203921	FAM167A	8	11421476	11475908	54433	-	ensembl_havana	gene	protein_coding
ENSG00000154319	Brain Nucleus accumbens basal ganglia	ENSG00000154319.14	8	11474714	11474715	0.2501	rs2409764	-4.82	rs12115021	0.0613	5.11	-2.21852	624	10	lasso	0.1	2.6e-06	-3.75303	0.000175	0.0247754	FAM167A	8	11421476	11475908	54433	-	ensembl_havana	gene	protein_coding
ENSG00000154319	Brain Frontal Cortex BA9	ENSG00000154319.14	8	11474714	11474715	0.1261	rs2409764	-4.82	rs7836059	0.024244	4.71	-3.14609	624	624	susie	0.062	0.00051	-4.53335	5.81e-06	0.00316451	FAM167A	8	11421476	11475908	54433	-	ensembl_havana	gene	protein_coding
ENSG00000154319	Brain Hippocampus	ENSG00000154319.14	8	11474714	11474715	0.3596	rs2409764	-4.82	rs12115021	0.09209	4.86	-2.22	625	5	lasso	0.1	2e-05	-3.87549	0.000106	0.023312	FAM167A	8	11421476	11475908	54433	-	ensembl_havana	gene	protein_coding
ENSG00000154328	Brain Frontal Cortex BA9	ENSG00000154328.15	8	11769638	11769639	0.2476	rs2409764	-4.82	rs1466785	0.003713	3.87	2.76186	475	27	enet	0.077	0.00012	3.53932	0.000401	0.0364019	NEIL2	8	11769639	11787345	17707	+	ensembl_havana	gene	protein_coding
ENSG00000154447	Prostate	ENSG00000154447.14	4	169271104	169271105	0.1516	rs6842644	3.42	rs13139803	-0.00354	3.13	1.87815	378	378	susie	0.037	0.0025	3.94091	8.12e-05	0.0160939	SH3RF1	4	169094259	169270956	176698	-	ensembl_havana	gene	protein_coding
ENSG00000155875	Thyroid	ENSG00000155875.13	9	19049353	19049354	0.0764	rs2225143	-3.45	rs7027346	0.009605	-4.21	-2.9428	626	626	susie	0.014	0.0027	3.50144	0.000463	0.0478038	SAXO1	9	18858906	19049358	190453	-	ensembl_havana	gene	protein_coding
ENSG00000156171	Brain Cerebellar Hemisphere	ENSG00000156171.14	1	111140215	111140216	0.5652	rs629619	3.98	rs3762374	0.488	9.4	-3.73885	573	1	top1	0.49	3.6e-27	-3.73885	0.000185	0.0289875	DRAM2	1	111117163	111140203	23041	-	ensembl_havana	gene	protein_coding
ENSG00000156171	Colon Transverse	ENSG00000156171.14	1	111140215	111140216	0.4366	rs629619	3.98	rs3762374	0.376953	11.81	-3.73885	572	572	susie	0.42	6.5e-46	-3.74071	0.000183	0.0274823	DRAM2	1	111117163	111140203	23041	-	ensembl_havana	gene	protein_coding
ENSG00000156171	Adipose Visceral Omentum	ENSG00000156171.14	1	111140215	111140216	0.5966	rs629619	3.98	rs3818797	0.464	14.77	-3.49167	573	9	lasso	0.49	1.2e-69	-3.5746	0.000351	0.0404179	DRAM2	1	111117163	111140203	23041	-	ensembl_havana	gene	protein_coding
ENSG00000156171	Esophagus Mucosa	ENSG00000156171.14	1	111140215	111140216	0.3489	rs629619	3.98	rs3762374	0.279	12.28	-3.73885	574	14	enet	0.34	9.5e-47	-3.70155	0.000214	0.0362111	DRAM2	1	111117163	111140203	23041	-	ensembl_havana	gene	protein_coding
ENSG00000156171	Cells Cultured fibroblasts	ENSG00000156171.14	1	111140215	111140216	0.4157	rs629619	3.979	rs9970286	0.346	12.96	-3.76712	572	1	top1	0.35	1.7e-46	-3.76712	0.000165	0.030771	DRAM2	1	111117163	111140203	23041	-	ensembl_havana	gene	protein_coding
ENSG00000156171	Brain Cerebellum	ENSG00000156171.14	1	111140215	111140216	0.7153	rs629619	3.98	rs3762374	0.547	10.69	-3.73885	573	573	susie	0.63	1.1e-46	-3.7605	0.00017	0.0276267	DRAM2	1	111117163	111140203	23041	-	ensembl_havana	gene	protein_coding
ENSG00000156171	Brain Frontal Cortex BA9	ENSG00000156171.14	1	111140215	111140216	0.5817	rs629619	3.979	rs3762374	0.382	8.29	-3.73885	573	16	enet	0.39	2.3e-20	-3.74	0.000183	0.0214754	DRAM2	1	111117163	111140203	23041	-	ensembl_havana	gene	protein_coding
ENSG00000156171	Heart Left Ventricle	ENSG00000156171.14	1	111140215	111140216	0.3966	rs629619	3.98	rs3762374	0.397078	12.4	-3.73885	574	574	susie	0.4	5.3e-45	-4.16215	3.15e-05	0.0085595	DRAM2	1	111117163	111140203	23041	-	ensembl_havana	gene	protein_coding
ENSG00000156171	Nerve Tibial	ENSG00000156171.14	1	111140215	111140216	0.4982	rs629619	3.98	rs3762374	0.491	16.18	-3.73885	571	571	susie	0.49	4.4e-80	-3.72635	0.000194	0.0368994	DRAM2	1	111117163	111140203	23041	-	ensembl_havana	gene	protein_coding
ENSG00000156171	Artery Coronary	ENSG00000156171.14	1	111140215	111140216	0.4555	rs629619	3.98	rs3762374	0.322	8.47	-3.73885	574	574	susie	0.33	2e-20	-3.68116	0.000232	0.0387268	DRAM2	1	111117163	111140203	23041	-	ensembl_havana	gene	protein_coding
ENSG00000156171	Prostate	ENSG00000156171.14	1	111140215	111140216	0.4073	rs629619	3.98	rs3762374	0.30165	8.41	-3.7388	572	572	susie	0.31	1.9e-19	-3.65475	0.000257	0.0313262	DRAM2	1	111117163	111140203	23041	-	ensembl_havana	gene	protein_coding
ENSG00000156171	Brain Hypothalamus	ENSG00000156171.14	1	111140215	111140216	0.4772	rs629619	3.98	rs3762374	0.30574	7.36	-3.73885	573	573	susie	0.31	2.7e-15	-3.67	0.000245	0.0302736	DRAM2	1	111117163	111140203	23041	-	ensembl_havana	gene	protein_coding
ENSG00000156171	Heart Atrial Appendage	ENSG00000156171.14	1	111140215	111140216	0.4913	rs629619	3.98	rs3762374	0.438	12.8	-3.73885	573	17	enet	0.44	8.6e-49	-3.88882	0.000101	0.0190562	DRAM2	1	111117163	111140203	23041	-	ensembl_havana	gene	protein_coding
ENSG00000156171	Brain Anterior cingulate cortex BA24	ENSG00000156171.14	1	111140215	111140216	0.4462	rs629619	3.98	rs3762374	0.430071	7.94	-3.7388	573	1	top1	0.43	1.2e-19	-3.74	0.000185	0.0243011	DRAM2	1	111117163	111140203	23041	-	ensembl_havana	gene	protein_coding
ENSG00000156171	Small Intestine Terminal Ileum	ENSG00000156171.14	1	111140215	111140216	0.4995	rs629619	3.98	rs3762374	0.233744	7.47	-3.73885	573	26	enet	0.26	4.5e-13	-3.71828	0.000201	0.0298988	DRAM2	1	111117163	111140203	23041	-	ensembl_havana	gene	protein_coding
ENSG00000156171	Esophagus Gastroesophageal Junction	ENSG00000156171.14	1	111140215	111140216	0.6099	rs629619	3.98	rs3762374	0.367	11.54	-3.73885	574	16	enet	0.41	1.5e-39	-3.68926	0.000225	0.0295	DRAM2	1	111117163	111140203	23041	-	ensembl_havana	gene	protein_coding
ENSG00000156171	Vagina	ENSG00000156171.14	1	111140215	111140216	0.4049	rs629619	3.98	rs3762374	0.295006	6.83	-3.7388	573	1	top1	0.3	2.1e-12	-3.7388	0.000185	0.032523	DRAM2	1	111117163	111140203	23041	-	ensembl_havana	gene	protein_coding
ENSG00000156171	Lung	ENSG00000156171.14	1	111140215	111140216	0.5281	rs629619	3.979	rs3762374	0.454	15.43	-3.73885	574	9	lasso	0.46	9.1e-72	-3.76401	0.000167	0.0270555	DRAM2	1	111117163	111140203	23041	-	ensembl_havana	gene	protein_coding
ENSG00000156171	Artery Tibial	ENSG00000156171.14	1	111140215	111140216	0.4182	rs629619	3.979	rs3762374	0.421	15.71	-3.73885	571	1	top1	0.42	2.9e-71	-3.73885	0.000185	0.0350558	DRAM2	1	111117163	111140203	23041	-	ensembl_havana	gene	protein_coding
ENSG00000156171	Breast Mammary Tissue	ENSG00000156171.14	1	111140215	111140216	0.423	rs629619	3.98	rs3762374	0.395	12.51	-3.73885	574	1	top1	0.39	4.4e-45	-3.7388	0.000185	0.031652	DRAM2	1	111117163	111140203	23041	-	ensembl_havana	gene	protein_coding
ENSG00000156171	Adipose Subcutaneous	ENSG00000156171.14	1	111140215	111140216	0.5694	rs629619	3.98	rs3818797	0.489	16.88	-3.49167	572	12	enet	0.53	6.4e-97	-3.6483	0.000264	0.0396	DRAM2	1	111117163	111140203	23041	-	ensembl_havana	gene	protein_coding
ENSG00000156171	Uterus	ENSG00000156171.14	1	111140215	111140216	0.261	rs629619	3.98	rs3762374	0.260393	6.44	-3.73885	570	570	susie	0.29	2.4e-11	-3.67063	0.000242	0.0442537	DRAM2	1	111117163	111140203	23041	-	ensembl_havana	gene	protein_coding
ENSG00000156171	Brain Nucleus accumbens basal ganglia	ENSG00000156171.14	1	111140215	111140216	0.6162	rs629619	3.98	rs3818797	0.49581	10.15	-3.4917	571	571	susie	0.51	5.3e-33	-3.58399	0.000338	0.0376856	DRAM2	1	111117163	111140203	23041	-	ensembl_havana	gene	protein_coding
ENSG00000156171	Brain Hippocampus	ENSG00000156171.14	1	111140215	111140216	0.5358	rs629619	3.98	rs3762374	0.422437	8.53	-3.73885	573	573	susie	0.43	4.3e-22	-3.7321	0.00019	0.028576	DRAM2	1	111117163	111140203	23041	-	ensembl_havana	gene	protein_coding
ENSG00000156171	Muscle Skeletal	ENSG00000156171.14	1	111140215	111140216	0.455	rs629619	3.98	rs3762374	0.428	17.44	-3.7388	571	1	top1	0.43	1.4e-87	-3.73885	0.000185	0.0329947	DRAM2	1	111117163	111140203	23041	-	ensembl_havana	gene	protein_coding
ENSG00000156171	Brain Substantia nigra	ENSG00000156171.14	1	111140215	111140216	0.664	rs629619	3.98	rs3762374	0.390221	6.98	-3.7388	572	572	susie	0.41	1.5e-14	-3.71942	0.0002	0.031575	DRAM2	1	111117163	111140203	23041	-	ensembl_havana	gene	protein_coding
ENSG00000156171	Brain Putamen basal ganglia	ENSG00000156171.14	1	111140215	111140216	0.5741	rs629619	3.98	rs3762374	0.424216	8.73	-3.73885	573	18	enet	0.42	3.8e-22	-3.71443	0.000204	0.027132	DRAM2	1	111117163	111140203	23041	-	ensembl_havana	gene	protein_coding
ENSG00000156171	Pituitary	ENSG00000156171.14	1	111140215	111140216	0.5449	rs629619	3.98	rs3762374	0.498811	11.07	-3.7388	573	573	susie	0.51	5.1e-38	-3.7344	0.000188	0.0332812	DRAM2	1	111117163	111140203	23041	-	ensembl_havana	gene	protein_coding
ENSG00000156171	Pancreas	ENSG00000156171.14	1	111140215	111140216	0.5318	rs629619	3.98	rs3762374	0.384102	10.87	-3.73885	574	574	susie	0.39	8.4e-35	-3.70459	0.000212	0.0361884	DRAM2	1	111117163	111140203	23041	-	ensembl_havana	gene	protein_coding
ENSG00000156171	Esophagus Muscularis	ENSG00000156171.14	1	111140215	111140216	0.5584	rs629619	3.98	rs3762374	0.502	15.28	-3.73885	573	573	susie	0.53	1.8e-78	-3.78688	0.000153	0.0328785	DRAM2	1	111117163	111140203	23041	-	ensembl_havana	gene	protein_coding
ENSG00000156171	Brain Caudate basal ganglia	ENSG00000156171.14	1	111140215	111140216	0.3811	rs629619	3.98	rs3762374	0.368594	8.69	-3.73885	573	7	enet	0.38	4.6e-22	-3.52366	0.000426	0.0371513	DRAM2	1	111117163	111140203	23041	-	ensembl_havana	gene	protein_coding
ENSG00000156171	Artery Aorta	ENSG00000156171.14	1	111140215	111140216	0.436	rs629619	3.98	rs11102212	0.443	13.17	-3.4522	574	9	enet	0.45	4.9e-52	-3.71481	0.000203	0.0306281	DRAM2	1	111117163	111140203	23041	-	ensembl_havana	gene	protein_coding
ENSG00000156171	Stomach	ENSG00000156171.14	1	111140215	111140216	0.4125	rs629619	3.98	rs3762374	0.355113	10.76	-3.73885	574	1	top1	0.36	9.5e-33	-3.73885	0.000185	0.0306691	DRAM2	1	111117163	111140203	23041	-	ensembl_havana	gene	protein_coding
ENSG00000156171	Brain Spinal cord cervical c-1	ENSG00000156171.14	1	111140215	111140216	0.3326	rs629619	3.98	rs3762374	0.198311	5.97	-3.7388	571	3	lasso	0.23	1.1e-08	-3.74434	0.000181	0.048195	DRAM2	1	111117163	111140203	23041	-	ensembl_havana	gene	protein_coding
ENSG00000156171	Colon Sigmoid	ENSG00000156171.14	1	111140215	111140216	0.6177	rs629619	3.98	rs3762374	0.493	12.54	-3.73885	574	5	lasso	0.5	4.7e-49	-3.75712	0.000172	0.031476	DRAM2	1	111117163	111140203	23041	-	ensembl_havana	gene	protein_coding
ENSG00000156171	Brain Cortex	ENSG00000156171.14	1	111140215	111140216	0.6014	rs629619	3.98	rs3762374	0.497	10.09	-3.73885	570	1	top1	0.5	2.7e-32	-3.73885	0.000185	0.0290304	DRAM2	1	111117163	111140203	23041	-	ensembl_havana	gene	protein_coding
ENSG00000156171	Thyroid	ENSG00000156171.14	1	111140215	111140216	0.425	rs629619	3.979	rs3762374	0.431	15.87	-3.73885	573	5	lasso	0.44	3.3e-74	-3.68228	0.000231	0.0333976	DRAM2	1	111117163	111140203	23041	-	ensembl_havana	gene	protein_coding
ENSG00000156218	Esophagus Muscularis	ENSG00000156218.12	15	83654085	83654086	0.1946	rs2585064	-4.79	rs6603004	0.109	-7.32	4.0934	334	334	susie	0.11	1.4e-13	-3.96794	7.25e-05	0.0226434	ADAMTSL3	15	83654088	84039842	385755	+	ensembl_havana	gene	protein_coding
ENSG00000156218	Artery Aorta	ENSG00000156218.12	15	83654085	83654086	0.2808	rs2585064	-4.79	rs2562785	0.136121	-7.62	-4.73332	334	21	enet	0.14	2.3e-14	3.74	0.000181	0.0293698	ADAMTSL3	15	83654088	84039842	385755	+	ensembl_havana	gene	protein_coding
ENSG00000156218	Ovary	ENSG00000156218.12	15	83654085	83654086	0.157	rs2585064	-4.79	rs6603004	0.073087	4.25	4.0934	334	1	top1	0.073	0.00024	4.0934	4.25e-05	0.00900553	ADAMTSL3	15	83654088	84039842	385755	+	ensembl_havana	gene	protein_coding
ENSG00000156218	Brain Cerebellar Hemisphere	ENSG00000156218.12	15	83654085	83654086	0.2607	rs2585064	-4.79	rs2562762	0.237	-6.84	-4.2033	334	334	susie	0.26	2.7e-13	4.2136	2.51e-05	0.0116392	ADAMTSL3	15	83654088	84039842	385755	+	ensembl_havana	gene	protein_coding
ENSG00000156218	Brain Putamen basal ganglia	ENSG00000156218.12	15	83654085	83654086	0.3419	rs2585064	-4.79	rs2562762	0.043343	-3.92	-4.20328	334	1	top1	0.043	0.0037	4.20328	2.63e-05	0.00941742	ADAMTSL3	15	83654088	84039842	385755	+	ensembl_havana	gene	protein_coding
ENSG00000156218	Brain Caudate basal ganglia	ENSG00000156218.12	15	83654085	83654086	0.1704	rs2585064	-4.79	rs2585064	0.038038	-4.23	-4.78975	334	3	lasso	0.043	0.0021	5.17224	2.31e-07	0.000208169	ADAMTSL3	15	83654088	84039842	385755	+	ensembl_havana	gene	protein_coding
ENSG00000156218	Brain Cerebellum	ENSG00000156218.12	15	83654085	83654086	0.498	rs2585064	-4.79	rs2562762	0.231	-7.28	-4.20328	334	1	top1	0.23	1.1e-13	4.20328	2.63e-05	0.010237	ADAMTSL3	15	83654088	84039842	385755	+	ensembl_havana	gene	protein_coding
ENSG00000156599	Heart Atrial Appendage	ENSG00000156599.10	11	57667746	57667747	0.0623	rs7102271	3.65	rs731384	0.023065	-4.32	3.41567	391	391	susie	0.024	0.0016	-3.58229	0.000341	0.0413288	ZDHHC5	11	57667747	57701182	33436	+	ensembl_havana	gene	protein_coding
ENSG00000157429	Brain Cortex	ENSG00000157429.15	16	71565088	71565089	0.174	rs8050058	4.6	rs7187165	0.0245	-4.13	-2.56425	372	12	enet	0.095	4e-06	3.9469	7.92e-05	0.0177786	ZNF19	16	71464555	71565089	100535	-	ensembl_havana	gene	protein_coding
ENSG00000157429	Cells Cultured fibroblasts	ENSG00000157429.15	16	71565088	71565089	0.0422	rs8050058	4.6	rs2288486	0.00779	-4	-3.01776	372	372	susie	0.014	0.0057	3.66381	0.000248	0.0403768	ZNF19	16	71464555	71565089	100535	-	ensembl_havana	gene	protein_coding
ENSG00000157429	Adrenal Gland	ENSG00000157429.15	16	71565088	71565089	0.0909	rs8050058	4.6	rs12925901	0.055002	-4.11	-3.9358	372	1	top1	0.055	0.00018	3.93576	8.29e-05	0.0221516	ZNF19	16	71464555	71565089	100535	-	ensembl_havana	gene	protein_coding
ENSG00000157429	Artery Aorta	ENSG00000157429.15	16	71565088	71565089	0.086	rs8050058	4.6	rs11861296	0.0118	4.2	4.0521	372	372	susie	0.032	0.00026	3.6193	0.000295	0.0415043	ZNF19	16	71464555	71565089	100535	-	ensembl_havana	gene	protein_coding
ENSG00000157500	Brain Cerebellum	ENSG00000157500.10	3	57227736	57227737	0.172	rs17289035	-4.84	rs17735233	-0.004436	4.12	-2.77116	391	391	susie	0.0097	0.083	-4.68394	2.81e-06	0.00196623	APPL1	3	57227726	57278105	50380	+	ensembl_havana	gene	protein_coding
ENSG00000157800	Esophagus Mucosa	ENSG00000157800.17	7	140404309	140404310	0.1764	rs6947787	-3.23	rs558	0.0783	-6.32	2.58967	431	431	susie	0.1	9.2e-14	-3.81908	0.000134	0.029379	SLC37A3	7	140293693	140404433	110741	-	ensembl_havana	gene	protein_coding
ENSG00000158793	Breast Mammary Tissue	ENSG00000158793.13	1	161118111	161118112	0.0952	rs12129787	-4.57	rs4656985	0.0685	-5.82	-3.31037	401	16	enet	0.099	9.3e-11	3.9454	7.97e-05	0.0240503	NIT1	1	161118086	161125445	7360	+	ensembl_havana	gene	protein_coding
ENSG00000158869	Brain Nucleus accumbens basal ganglia	ENSG00000158869.10	1	161215233	161215234	0.1891	rs12129787	-4.57	rs3557	-0.002979	-3.39	-1.4574	393	393	susie	0.043	0.0018	3.89269	9.91e-05	0.0197025	FCER1G	1	161215234	161220699	5466	+	ensembl_havana	gene	protein_coding
ENSG00000158887	Adipose Visceral Omentum	ENSG00000158887.15	1	161309953	161309954	0.0572	rs12129787	-4.57	rs7523762	-0.000679	-3.52	1.04181	420	420	susie	0.00032	0.28	-4.84403	1.27e-06	0.00093929	MPZ	1	161304735	161309968	5234	-	ensembl_havana	gene	protein_coding
ENSG00000159197	Artery Aorta	ENSG00000159197.3	21	34364023	34364024	0.1806	rs9978407	3.81	rs16991453	0.027482	4.48	3.79981	445	1	top1	0.027	0.00062	3.79981	0.000145	0.02494	KCNE2	21	34364006	34371381	7376	+	ensembl_havana	gene	protein_coding
ENSG00000159322	Esophagus Muscularis	ENSG00000159322.17	15	72785845	72785846	0.0665	rs17827948	-3.72	rs8023358	0.0257	4.83	-2.7646	239	16	enet	0.03	0.0001	-3.96025	7.49e-05	0.0226619	ADPGK	15	72751294	72785846	34553	-	ensembl_havana	gene	protein_coding
ENSG00000159479	Thyroid	ENSG00000159479.16	1	43389807	43389808	0.1171	rs3120044	-4.516	rs11210839	0.158	9.84	-4.33997	454	454	susie	0.16	4.5e-24	-4.34761	1.38e-05	0.00616943	MED8	1	43383917	43389808	5892	-	ensembl_havana	gene	protein_coding
ENSG00000159479	Breast Mammary Tissue	ENSG00000159479.16	1	43389807	43389808	0.1009	rs3120044	-4.52	rs1199038	0.046	5.36	-4.34	450	450	susie	0.051	3.4e-06	-4.3715	1.23e-05	0.00488375	MED8	1	43383917	43389808	5892	-	ensembl_havana	gene	protein_coding
ENSG00000159479	Brain Caudate basal ganglia	ENSG00000159479.16	1	43389807	43389808	0.1795	rs3120044	-4.52	rs839760	0.050159	3.92	-3.75952	457	1	top1	0.05	0.00099	-3.75952	0.00017	0.0229468	MED8	1	43383917	43389808	5892	-	ensembl_havana	gene	protein_coding
ENSG00000159479	Brain Cerebellar Hemisphere	ENSG00000159479.16	1	43389807	43389808	0.2267	rs3120044	-4.52	rs2251804	-0.000307	3.77	-3.29317	457	457	susie	0.047	0.0024	-3.72931	0.000192	0.0289875	MED8	1	43383917	43389808	5892	-	ensembl_havana	gene	protein_coding
ENSG00000159479	Muscle Skeletal	ENSG00000159479.16	1	43389807	43389808	0.3534	rs3120044	-4.52	rs839755	0.516	-19.15	-4.4155	449	17	enet	0.52	7.9e-116	4.53638	5.72e-06	0.004037	MED8	1	43383917	43389808	5892	-	ensembl_havana	gene	protein_coding
ENSG00000159479	Lung	ENSG00000159479.16	1	43389807	43389808	0.0674	rs3120044	-4.516	rs839993	0.0238	4.56	-4.35954	452	452	susie	0.027	0.00011	-4.21315	2.52e-05	0.00869641	MED8	1	43383917	43389808	5892	-	ensembl_havana	gene	protein_coding
ENSG00000159479	Pituitary	ENSG00000159479.16	1	43389807	43389808	0.0985	rs3120044	-4.52	rs1467809	0.021307	4.22	-4.4481	457	457	susie	0.022	0.012	-4.4332	9.28e-06	0.00844878	MED8	1	43383917	43389808	5892	-	ensembl_havana	gene	protein_coding
ENSG00000159479	Artery Aorta	ENSG00000159479.16	1	43389807	43389808	0.1563	rs3120044	-4.52	rs4141741	0.0929	6.72	-4.32064	455	455	susie	0.1	5.4e-11	-4.26931	1.96e-05	0.00766182	MED8	1	43383917	43389808	5892	-	ensembl_havana	gene	protein_coding
ENSG00000159479	Prostate	ENSG00000159479.16	1	43389807	43389808	0.0982	rs3120044	-4.52	rs1760670	0.059594	4.38	-4.3328	456	1	top1	0.06	0.00015	-4.33282	1.47e-05	0.00673661	MED8	1	43383917	43389808	5892	-	ensembl_havana	gene	protein_coding
ENSG00000159479	Esophagus Muscularis	ENSG00000159479.16	1	43389807	43389808	0.0871	rs3120044	-4.52	rs1760669	0.0509	5.75	-4.33659	454	454	susie	0.061	4.1e-08	-4.31472	1.6e-05	0.00962821	MED8	1	43383917	43389808	5892	-	ensembl_havana	gene	protein_coding
ENSG00000159479	Heart Left Ventricle	ENSG00000159479.16	1	43389807	43389808	0.0628	rs3120044	-4.52	rs839755	0.019901	-4.52	-4.41546	455	8	enet	0.037	8.2e-05	4.44073	8.97e-06	0.00349566	MED8	1	43383917	43389808	5892	-	ensembl_havana	gene	protein_coding
ENSG00000159479	Artery Tibial	ENSG00000159479.16	1	43389807	43389808	0.1073	rs3120044	-4.516	rs839752	0.0849	7.12	-4.4062	451	4	lasso	0.085	4e-13	-3.85921	0.000114	0.0270025	MED8	1	43383917	43389808	5892	-	ensembl_havana	gene	protein_coding
ENSG00000159479	Brain Spinal cord cervical c-1	ENSG00000159479.16	1	43389807	43389808	0.363	rs3120044	-4.52	rs11587504	0.049923	4.29	-4.3287	457	25	enet	0.093	0.0003	-3.94045	8.13e-05	0.0385014	MED8	1	43383917	43389808	5892	-	ensembl_havana	gene	protein_coding
ENSG00000159479	Ovary	ENSG00000159479.16	1	43389807	43389808	0.146	rs3120044	-4.52	rs839755	0.0494	4.27	-4.41546	457	1	top1	0.049	0.0023	-4.41546	1.01e-05	0.00418704	MED8	1	43383917	43389808	5892	-	ensembl_havana	gene	protein_coding
ENSG00000159479	Esophagus Gastroesophageal Junction	ENSG00000159479.16	1	43389807	43389808	0.0858	rs3120044	-4.52	rs11210839	0.0248	3.84	-4.33997	455	1	top1	0.025	0.0024	-4.33997	1.43e-05	0.00555066	MED8	1	43383917	43389808	5892	-	ensembl_havana	gene	protein_coding
ENSG00000159788	Small Intestine Terminal Ileum	ENSG00000159788.18	4	3314146	3314147	0.2724	rs624833	-5.63	rs362273	0.024844	4.32	-2.068	408	6	lasso	0.082	7.3e-05	-3.60339	0.000314	0.0396306	RGS12	4	3293021	3439913	146893	+	ensembl_havana	gene	protein_coding
ENSG00000160113	Esophagus Mucosa	ENSG00000160113.5	19	17245939	17245940	0.4865	rs3826729	-3.62	rs3826729	0.357864	-13.38	-3.61797	410	5	lasso	0.37	4.4e-51	3.58425	0.000338	0.0465542	NR2F6	19	17231883	17245919	14037	-	ensembl_havana	gene	protein_coding
ENSG00000160710	Brain Cortex	ENSG00000160710.15	1	154627998	154627999	0.1561	rs3738032	3.74	rs7541282	0.0646	-4.22	3.57817	432	1	top1	0.065	0.00014	-3.57817	0.000346	0.0373752	ADAR	1	154581695	154628013	46319	-	ensembl_havana	gene	protein_coding
ENSG00000161395	Muscle Skeletal	ENSG00000161395.13	17	39696796	39696797	0.1153	rs7502912	4.64	rs907089	0.126	10.2	3.36934	317	17	enet	0.14	7.3e-26	3.717	0.000202	0.0349689	PGAP3	17	39671122	39696797	25676	-	ensembl_havana	gene	protein_coding
ENSG00000161395	Esophagus Gastroesophageal Junction	ENSG00000161395.13	17	39696796	39696797	0.0755	rs7502912	4.64	rs907089	0.070631	5.55	3.36934	318	318	susie	0.071	5.6e-07	3.50667	0.000454	0.0436753	PGAP3	17	39671122	39696797	25676	-	ensembl_havana	gene	protein_coding
ENSG00000161395	Small Intestine Terminal Ileum	ENSG00000161395.13	17	39696796	39696797	0.4353	rs7502912	4.64	rs907089	0.184411	6.01	3.36934	319	319	susie	0.2	5.9e-10	3.68214	0.000231	0.0320705	PGAP3	17	39671122	39696797	25676	-	ensembl_havana	gene	protein_coding
ENSG00000161395	Brain Putamen basal ganglia	ENSG00000161395.13	17	39696796	39696797	0.2106	rs7502912	4.64	rs2517956	0.0997	4.95	3.75671	319	319	susie	0.13	7.9e-07	3.79622	0.000147	0.0220737	PGAP3	17	39671122	39696797	25676	-	ensembl_havana	gene	protein_coding
ENSG00000161395	Esophagus Muscularis	ENSG00000161395.13	17	39696796	39696797	0.1636	rs7502912	4.64	rs907089	0.10158	7.73	3.36934	318	21	enet	0.12	7.1e-15	3.653	0.000259	0.0425023	PGAP3	17	39671122	39696797	25676	-	ensembl_havana	gene	protein_coding
ENSG00000161395	Pituitary	ENSG00000161395.13	17	39696796	39696797	0.3372	rs7502912	4.64	rs2952151	0.31	8.77	4.07611	318	318	susie	0.32	2.5e-21	4.04077	5.33e-05	0.0170159	PGAP3	17	39671122	39696797	25676	-	ensembl_havana	gene	protein_coding
ENSG00000161395	Whole Blood	ENSG00000161395.13	17	39696796	39696797	0.0536	rs7502912	4.64	rs903502	0.0265	4.64	3.51648	317	1	top1	0.026	1.4e-05	3.51648	0.000437	0.0496743	PGAP3	17	39671122	39696797	25676	-	ensembl_havana	gene	protein_coding
ENSG00000161395	Thyroid	ENSG00000161395.13	17	39696796	39696797	0.219	rs7502912	4.64	rs903502	0.228	11.51	3.51648	318	318	susie	0.25	2.5e-37	3.66135	0.000251	0.0344555	PGAP3	17	39671122	39696797	25676	-	ensembl_havana	gene	protein_coding
ENSG00000161395	Brain Cerebellum	ENSG00000161395.13	17	39696796	39696797	0.098	rs7502912	4.64	rs2952151	0.0147	4.28	4.07611	318	318	susie	0.045	0.0013	4.16493	3.11e-05	0.0108808	PGAP3	17	39671122	39696797	25676	-	ensembl_havana	gene	protein_coding
ENSG00000161395	Brain Nucleus accumbens basal ganglia	ENSG00000161395.13	17	39696796	39696797	0.2019	rs7502912	4.64	rs903502	0.119	5.39	3.5165	318	1	top1	0.12	2.9e-07	3.51648	0.000437	0.0442607	PGAP3	17	39671122	39696797	25676	-	ensembl_havana	gene	protein_coding
ENSG00000161395	Pancreas	ENSG00000161395.13	17	39696796	39696797	0.4461	rs7502912	4.64	rs903502	0.271	9.2	3.51648	318	318	susie	0.33	7.1e-29	3.5981	0.000321	0.0421498	PGAP3	17	39671122	39696797	25676	-	ensembl_havana	gene	protein_coding
ENSG00000161395	Brain Spinal cord cervical c-1	ENSG00000161395.13	17	39696796	39696797	0.3038	rs7502912	4.64	rs903502	0.13396	5.06	3.51648	318	318	susie	0.15	4.7e-06	3.7335	0.000189	0.048195	PGAP3	17	39671122	39696797	25676	-	ensembl_havana	gene	protein_coding
ENSG00000161395	Brain Caudate basal ganglia	ENSG00000161395.13	17	39696796	39696797	0.1968	rs7502912	4.64	rs2952151	0.10042	4.71	4.0761	319	1	lasso	0.11	1.9e-06	4.07611	4.58e-05	0.0153456	PGAP3	17	39671122	39696797	25676	-	ensembl_havana	gene	protein_coding
ENSG00000161395	Heart Left Ventricle	ENSG00000161395.13	17	39696796	39696797	0.2048	rs7502912	4.64	rs907087	0.174	9.41	3.9178	319	9	lasso	0.21	1.1e-21	3.82162	0.000133	0.0259154	PGAP3	17	39671122	39696797	25676	-	ensembl_havana	gene	protein_coding
ENSG00000161395	Esophagus Mucosa	ENSG00000161395.13	17	39696796	39696797	0.0562	rs7502912	4.64	rs1476278	0.013427	4.51	3.49098	318	318	susie	0.02	0.00085	3.59225	0.000328	0.0465542	PGAP3	17	39671122	39696797	25676	-	ensembl_havana	gene	protein_coding
ENSG00000161405	Whole Blood	ENSG00000161405.16	17	39864187	39864188	0.0613	rs7502912	4.64	rs907091	0.0643	-7.02	3.77797	291	291	susie	0.066	9.6e-12	-3.8096	0.000139	0.0266849	IKZF3	17	39757718	39864312	106595	-	ensembl_havana	gene	protein_coding
ENSG00000161405	Cells EBV-transformed lymphocytes	ENSG00000161405.16	17	39864187	39864188	0.178	rs7502912	4.64	rs4795405	0.152	4.97	-3.8228	290	1	top1	0.15	6.6e-07	-3.82283	0.000132	0.0300608	IKZF3	17	39757718	39864312	106595	-	ensembl_havana	gene	protein_coding
ENSG00000162104	Testis	ENSG00000162104.9	16	4116184	4116185	0.1798	rs7190602	4.22	rs2283492	0.111365	6.19	3.35574	362	362	susie	0.11	3.5e-10	3.62526	0.000289	0.0426156	ADCY9	16	3953387	4116442	163056	-	ensembl_havana	gene	protein_coding
ENSG00000162244	Heart Atrial Appendage	ENSG00000162244.10	3	51995941	51995942	0.287	rs6446166	-4.13	rs6446166	0.0268	-4.14	-4.12616	247	1	top1	0.027	0.0009	4.13	3.69e-05	0.0110012	RPL29	3	51993522	51995895	2374	-	ensembl_havana	gene	protein_coding
ENSG00000162244	Brain Putamen basal ganglia	ENSG00000162244.10	3	51995941	51995942	0.2957	rs6446166	-4.13	rs6446166	0.106811	-4.81	-4.12616	250	1	top1	0.11	8.1e-06	4.1262	3.69e-05	0.0101041	RPL29	3	51993522	51995895	2374	-	ensembl_havana	gene	protein_coding
ENSG00000162244	Brain Hippocampus	ENSG00000162244.10	3	51995941	51995942	0.3811	rs6446166	-4.13	rs6446166	-0.005427	-4.39	-4.12616	250	6	lasso	0.056	0.0013	3.59347	0.000326	0.0350217	RPL29	3	51993522	51995895	2374	-	ensembl_havana	gene	protein_coding
ENSG00000162373	Esophagus Mucosa	ENSG00000162373.12	1	48776968	48776969	0.0544	rs11579440	-4.34	rs3118214	0.00126	-3.58	1.75375	381	381	susie	0.0074	0.031	-3.63623	0.000277	0.0423469	BEND5	1	48727519	48776969	49451	-	ensembl_havana	gene	protein_coding
ENSG00000162777	Esophagus Mucosa	ENSG00000162777.16	1	111204534	111204535	0.2596	rs629619	3.98	rs9970286	0.163	-9.12	-3.76712	562	31	enet	0.21	7.1e-27	3.87234	0.000108	0.0254202	DENND2D	1	111185969	111204535	18567	-	ensembl_havana	gene	protein_coding
ENSG00000162777	Pancreas	ENSG00000162777.16	1	111204534	111204535	0.1098	rs629619	3.98	rs9970286	0.052668	-4.15	-3.76712	562	1	top1	0.053	3.1e-05	3.76712	0.000165	0.0337806	DENND2D	1	111185969	111204535	18567	-	ensembl_havana	gene	protein_coding
ENSG00000162777	Cells Cultured fibroblasts	ENSG00000162777.16	1	111204534	111204535	0.4637	rs629619	3.979	rs9970286	0.186	9.53	-3.76712	560	6	lasso	0.35	6.3e-47	-3.58244	0.00034	0.04734	DENND2D	1	111185969	111204535	18567	-	ensembl_havana	gene	protein_coding
ENSG00000162852	Brain Cerebellum	ENSG00000162852.13	1	246566443	246566444	0.3297	rs6677096	-4.05	rs10802432	0.101	5.58	2.53517	469	8	lasso	0.2	1.1e-11	3.51612	0.000438	0.044359	CNST	1	246566444	246668595	102152	+	ensembl_havana	gene	protein_coding
ENSG00000162881	Brain Caudate basal ganglia	ENSG00000162881.6	2	42764260	42764261	0.2177	rs4613335	-3.87	rs2374442	0.034	-4.83	-1.81484	464	36	enet	0.076	5.8e-05	4.26283	2.02e-05	0.00992922	OXER1	2	42762499	42764135	1637	-	ensembl_havana	gene	protein_coding
ENSG00000162882	Brain Anterior cingulate cortex BA24	ENSG00000162882.14	2	42792591	42792592	0.1582	rs4613335	-3.87	rs7590844	0.008772	-3.97	-3.54381	454	1	top1	0.0088	0.13	3.54381	0.000394	0.042297	HAAO	2	42767089	42792593	25505	-	ensembl_havana	gene	protein_coding
ENSG00000163347	Liver	ENSG00000163347.5	3	190322474	190322475	0.1735	rs6800425	3.84	rs6800425	0.0769	-4.69	3.83623	567	1	top1	0.077	3e-05	-3.8362	0.000125	0.0329742	CLDN1	3	190305707	190322446	16740	-	ensembl_havana	gene	protein_coding
ENSG00000163412	Thyroid	ENSG00000163412.12	3	71753623	71753624	0.0988	rs11712359	-3.78	rs6772104	0.00555	4.79	2.62396	557	12	enet	0.024	0.00012	3.55862	0.000373	0.0421107	EIF4E3	3	71675414	71754773	79360	-	ensembl_havana	gene	protein_coding
ENSG00000163659	Nerve Tibial	ENSG00000163659.12	3	156673234	156673235	0.1466	rs4680340	3.87	rs4325879	0.087493	-7.02	2.9124	422	422	susie	0.11	9.6e-15	-3.70846	0.000209	0.0385478	TIPARP	3	156673235	156706770	33536	+	ensembl_havana	gene	protein_coding
ENSG00000163659	Thyroid	ENSG00000163659.12	3	156673234	156673235	0.062	rs4680340	3.87	rs9847692	0.00145	3.68	-2.22987	425	425	susie	0.022	0.00023	-3.69153	0.000223	0.0332573	TIPARP	3	156673235	156706770	33536	+	ensembl_havana	gene	protein_coding
ENSG00000163659	Pancreas	ENSG00000163659.12	3	156673234	156673235	0.1304	rs4680340	3.87	rs4561781	-0.000923	-3.87	3.0791	429	429	susie	0.016	0.017	-3.8628	0.000112	0.027312	TIPARP	3	156673235	156706770	33536	+	ensembl_havana	gene	protein_coding
ENSG00000163660	Whole Blood	ENSG00000163660.11	3	157160759	157160760	0.0817	rs4680340	3.87	rs16827322	0.079469	8.17	3.78643	419	19	enet	0.11	4.3e-18	3.88493	0.000102	0.0214921	CCNL1	3	157146508	157160760	14253	-	ensembl_havana	gene	protein_coding
ENSG00000163660	Thyroid	ENSG00000163660.11	3	157160759	157160760	0.038	rs4680340	3.87	rs1403104	0.0148	-4.39	3.83856	420	1	top1	0.015	0.002	-3.83856	0.000124	0.0249653	CCNL1	3	157146508	157160760	14253	-	ensembl_havana	gene	protein_coding
ENSG00000163681	Esophagus Muscularis	ENSG00000163681.14	3	57755449	57755450	0.1001	rs6445932	-4.01	rs17058639	0.129324	7.92	-3.85204	365	1	top1	0.13	7.3e-16	-3.85204	0.000117	0.0288039	SLMAP	3	57755450	57930003	174554	+	ensembl_havana	gene	protein_coding
ENSG00000163681	Esophagus Mucosa	ENSG00000163681.14	3	57755449	57755450	0.0332	rs6445932	-4.01	rs6796752	0.03898	4.76	-3.70391	365	1	top1	0.039	5.5e-06	-3.70391	0.000212	0.0362111	SLMAP	3	57755450	57930003	174554	+	ensembl_havana	gene	protein_coding
ENSG00000163681	Adipose Subcutaneous	ENSG00000163681.14	3	57755449	57755450	0.0432	rs6445932	-4.01	rs4681764	0.00599	-4.01	-3.88464	365	27	enet	0.024	0.00012	4.26216	2.02e-05	0.00800722	SLMAP	3	57755450	57930003	174554	+	ensembl_havana	gene	protein_coding
ENSG00000163681	Colon Sigmoid	ENSG00000163681.14	3	57755449	57755450	0.1429	rs6445932	-4.01	rs9818221	0.109	6.51	-3.89618	365	1	top1	0.11	9.1e-10	-3.8962	9.77e-05	0.0247416	SLMAP	3	57755450	57930003	174554	+	ensembl_havana	gene	protein_coding
ENSG00000163788	Skin Sun Exposed Lower leg	ENSG00000163788.13	3	43286511	43286512	0.0881	rs13433894	3.76	rs17473118	0.0361	5.71	3.42776	346	346	susie	0.037	1.1e-06	3.59	0.000333	0.0497089	SNRK	3	43286512	43424764	138253	+	ensembl_havana	gene	protein_coding
ENSG00000163788	Skin Not Sun Exposed Suprapubic	ENSG00000163788.13	3	43286511	43286512	0.1112	rs13433894	3.76	rs17473118	0.0466	5.85	3.4278	347	347	susie	0.047	3.6e-07	3.75777	0.000171	0.0340605	SNRK	3	43286512	43424764	138253	+	ensembl_havana	gene	protein_coding
ENSG00000163946	Pancreas	ENSG00000163946.13	3	56683236	56683237	0.0618	rs17289035	-4.84	rs4681718	0.00559	3.28	-2.9993	445	445	susie	0.0086	0.057	-3.5988	0.00032	0.0421498	TASOR	3	56620132	56683265	63134	-	ensembl_havana	gene	protein_coding
ENSG00000163947	Testis	ENSG00000163947.11	3	57078814	57078815	0.0934	rs17289035	-4.84	rs12496746	0.00157	3.46	-3.1573	396	21	enet	0.0052	0.1	-4.30561	1.67e-05	0.00653287	ARHGEF3	3	56727418	57079329	351912	-	ensembl_havana	gene	protein_coding
ENSG00000164061	Brain Cortex	ENSG00000164061.4	3	49554488	49554489	0.0994	rs6803222	-4.84	rs4283605	0.01803	-4.11	-4.31002	303	14	lasso	0.051	0.00067	4.03973	5.35e-05	0.015951	BSN	3	49554477	49671549	117073	+	ensembl_havana	gene	protein_coding
ENSG00000164062	Lung	ENSG00000164062.12	3	49674001	49674002	0.0606	rs6803222	-4.84	rs3197999	0.00927	3.33	-4.6673	319	319	susie	0.019	0.001	-4.21074	2.55e-05	0.00869641	APEH	3	49674014	49683971	9958	+	ensembl_havana	gene	protein_coding
ENSG00000164062	Nerve Tibial	ENSG00000164062.12	3	49674001	49674002	0.1756	rs6803222	-4.84	rs9812791	0.070494	6.52	-4.31011	317	20	enet	0.086	3e-12	-4.45715	8.31e-06	0.00595045	APEH	3	49674014	49683971	9958	+	ensembl_havana	gene	protein_coding
ENSG00000164062	Artery Aorta	ENSG00000164062.12	3	49674001	49674002	0.0968	rs6803222	-4.84	rs4855881	0.036352	4.57	-2.90927	321	321	susie	0.037	8.3e-05	-3.98247	6.82e-05	0.0177733	APEH	3	49674014	49683971	9958	+	ensembl_havana	gene	protein_coding
ENSG00000164062	Cells Cultured fibroblasts	ENSG00000164062.12	3	49674001	49674002	0.369	rs6803222	-4.84	rs3197999	0.135	8.6	-4.6673	319	19	enet	0.17	6e-21	-3.77472	0.00016	0.030771	APEH	3	49674014	49683971	9958	+	ensembl_havana	gene	protein_coding
ENSG00000164062	Adipose Visceral Omentum	ENSG00000164062.12	3	49674001	49674002	0.0986	rs6803222	-4.84	rs3811699	0.029257	5.04	-4.62139	321	321	susie	0.04	6.9e-06	-4.56796	4.92e-06	0.00233399	APEH	3	49674014	49683971	9958	+	ensembl_havana	gene	protein_coding
ENSG00000164062	Whole Blood	ENSG00000164062.12	3	49674001	49674002	0.0489	rs6803222	-4.84	rs13100791	0.016934	3.83	-0.99947	319	13	enet	0.018	0.00029	-3.955	7.65e-05	0.0190058	APEH	3	49674014	49683971	9958	+	ensembl_havana	gene	protein_coding
ENSG00000164062	Adipose Subcutaneous	ENSG00000164062.12	3	49674001	49674002	0.1504	rs6803222	-4.84	rs9822268	0.0881	7.48	-4.26084	319	10	lasso	0.092	4.7e-14	-4.45147	8.53e-06	0.00478129	APEH	3	49674014	49683971	9958	+	ensembl_havana	gene	protein_coding
ENSG00000164068	Small Intestine Terminal Ileum	ENSG00000164068.15	3	49689501	49689502	0.1169	rs6803222	-4.84	rs11718165	0.01864	-3.92	-4.31223	317	317	susie	0.056	0.00099	4.2015	2.65e-05	0.00788375	RNF123	3	49689538	49721529	31992	+	ensembl_havana	gene	protein_coding
ENSG00000164082	Brain Nucleus accumbens basal ganglia	ENSG00000164082.14	3	51707069	51707070	0.1089	rs6446166	-4.13	rs11919197	0.029501	3.76	2.04658	226	25	enet	0.05	0.00079	3.8599	0.000113	0.0211018	GRM2	3	51707068	51718613	11546	+	ensembl_havana	gene	protein_coding
ENSG00000164144	Vagina	ENSG00000164144.15	4	152779936	152779937	0.244	rs7698827	-3.89	rs4260520	0.200088	-5.42	3.56187	385	1	top1	0.2	1.6e-08	-3.56187	0.000368	0.040434	ARFIP1	4	152779937	152918463	138527	+	ensembl_havana	gene	protein_coding
ENSG00000164161	Testis	ENSG00000164161.9	4	144646020	144646021	0.1146	rs6817273	-5.46	rs7677035	0.038191	4.77	4.89825	251	1	top1	0.038	0.00025	4.89825	9.67e-07	0.000932337	HHIP	4	144646156	144745271	99116	+	ensembl_havana	gene	protein_coding
ENSG00000164162	Brain Putamen basal ganglia	ENSG00000164162.12	4	145098540	145098541	0.101	rs4835180	-4.6	rs9997099	0.00837	-3.64	4.16112	246	246	susie	0.033	0.01	-3.86641	0.00011	0.0189648	ANAPC10	4	144831908	145098541	266634	-	ensembl_havana	gene	protein_coding
ENSG00000164308	Ovary	ENSG00000164308.16	5	96875938	96875939	0.7604	rs2910787	-4.37	rs2762	0.624726	10.33	-4.0404	504	504	susie	0.64	2.2e-38	-3.98867	6.64e-05	0.0127298	ERAP2	5	96875986	96919703	43718	+	ensembl_havana	gene	protein_coding
ENSG00000164308	Pancreas	ENSG00000164308.16	5	96875938	96875939	0.6596	rs2910787	-4.37	rs2762	0.667	14.26	-4.0404	505	505	susie	0.67	1.1e-75	-3.98988	6.61e-05	0.0214919	ERAP2	5	96875986	96919703	43718	+	ensembl_havana	gene	protein_coding
ENSG00000164308	Brain Caudate basal ganglia	ENSG00000164308.16	5	96875938	96875939	0.7728	rs2910787	-4.37	rs2762	0.682	11.57	-4.0404	504	504	susie	0.69	2e-50	-4.04083	5.33e-05	0.0153456	ERAP2	5	96875986	96919703	43718	+	ensembl_havana	gene	protein_coding
ENSG00000164308	Brain Hypothalamus	ENSG00000164308.16	5	96875938	96875939	0.7509	rs2910787	-4.37	rs2762	0.620213	10.37	-4.0404	504	504	susie	0.63	4.2e-38	-4.01168	6.03e-05	0.0126261	ERAP2	5	96875986	96919703	43718	+	ensembl_havana	gene	protein_coding
ENSG00000164308	Brain Spinal cord cervical c-1	ENSG00000164308.16	5	96875938	96875939	0.824	rs2910787	-4.37	rs2549794	0.61806	9.33	-4.1622	504	12	lasso	0.71	5.9e-35	-4.1678	3.07e-05	0.0203541	ERAP2	5	96875986	96919703	43718	+	ensembl_havana	gene	protein_coding
ENSG00000164308	Stomach	ENSG00000164308.16	5	96875938	96875939	0.6907	rs2910787	-4.37	rs2762	0.65	14.84	-4.0404	504	42	enet	0.7	7.3e-86	-4.22893	2.35e-05	0.0108534	ERAP2	5	96875986	96919703	43718	+	ensembl_havana	gene	protein_coding
ENSG00000164308	Brain Putamen basal ganglia	ENSG00000164308.16	5	96875938	96875939	0.7189	rs2910787	-4.37	rs2762	0.552386	9.82	-4.0404	504	504	susie	0.56	4e-32	-4.0326	5.52e-05	0.012236	ERAP2	5	96875986	96919703	43718	+	ensembl_havana	gene	protein_coding
ENSG00000164308	Vagina	ENSG00000164308.16	5	96875938	96875939	0.7963	rs2910787	-4.37	rs2762	0.752	10.3	-4.0404	502	502	susie	0.75	2e-44	-4.02324	5.74e-05	0.0151364	ERAP2	5	96875986	96919703	43718	+	ensembl_havana	gene	protein_coding
ENSG00000164308	Kidney Cortex	ENSG00000164308.16	5	96875938	96875939	0.94	rs2910787	-4.37	rs3909451	0.569796	6.5	-4.03964	500	500	susie	0.57	5.6e-15	-4.0001	6.33e-05	0.0220601	ERAP2	5	96875986	96919703	43718	+	ensembl_havana	gene	protein_coding
ENSG00000164308	Brain Frontal Cortex BA9	ENSG00000164308.16	5	96875938	96875939	0.6731	rs2910787	-4.37	rs2762	0.586153	10.16	-4.0404	504	1	top1	0.59	3.4e-35	-4.0404	5.34e-05	0.0137772	ERAP2	5	96875986	96919703	43718	+	ensembl_havana	gene	protein_coding
ENSG00000164308	Heart Left Ventricle	ENSG00000164308.16	5	96875938	96875939	0.6739	rs2910787	-4.37	rs3909451	0.655912	15.93	-4.03964	505	44	enet	0.67	1.7e-94	-4.15676	3.23e-05	0.0085595	ERAP2	5	96875986	96919703	43718	+	ensembl_havana	gene	protein_coding
ENSG00000164308	Artery Aorta	ENSG00000164308.16	5	96875938	96875939	0.7766	rs2910787	-4.37	rs2762	0.697843	16.46	-4.0404	505	36	enet	0.7	3.4e-103	-4.24064	2.23e-05	0.00799083	ERAP2	5	96875986	96919703	43718	+	ensembl_havana	gene	protein_coding
ENSG00000164308	Brain Hippocampus	ENSG00000164308.16	5	96875938	96875939	0.744	rs2910787	-4.37	rs27290	0.611074	10.09	-3.92632	504	504	susie	0.61	1.1e-35	-4.00778	6.13e-05	0.0177298	ERAP2	5	96875986	96919703	43718	+	ensembl_havana	gene	protein_coding
ENSG00000164308	Cells Cultured fibroblasts	ENSG00000164308.16	5	96875938	96875939	0.7329	rs2910787	-4.37	rs3909451	0.745	19.08	-4.03964	503	45	enet	0.76	1.7e-149	-4.07568	4.59e-05	0.013847	ERAP2	5	96875986	96919703	43718	+	ensembl_havana	gene	protein_coding
ENSG00000164308	Heart Atrial Appendage	ENSG00000164308.16	5	96875938	96875939	0.7272	rs2910787	-4.37	rs2762	0.666007	15.74	-4.0404	505	53	enet	0.67	1.8e-92	-4.05842	4.94e-05	0.0124274	ERAP2	5	96875986	96919703	43718	+	ensembl_havana	gene	protein_coding
ENSG00000164308	Brain Cerebellum	ENSG00000164308.16	5	96875938	96875939	0.6565	rs2910787	-4.37	rs2762	0.572363	11.37	-4.0404	503	30	enet	0.62	4.6e-46	-4.1667	3.09e-05	0.0108808	ERAP2	5	96875986	96919703	43718	+	ensembl_havana	gene	protein_coding
ENSG00000164308	Brain Nucleus accumbens basal ganglia	ENSG00000164308.16	5	96875938	96875939	0.7098	rs2910787	-4.37	rs2762	0.611	11.22	-4.0404	504	504	susie	0.62	6.9e-44	-4.0414	5.31e-05	0.0167671	ERAP2	5	96875986	96919703	43718	+	ensembl_havana	gene	protein_coding
ENSG00000164308	Brain Cortex	ENSG00000164308.16	5	96875938	96875939	0.6843	rs2910787	-4.37	rs2762	0.58525	11.35	-4.0404	503	22	enet	0.62	9.2e-45	-4.24164	2.22e-05	0.00945561	ERAP2	5	96875986	96919703	43718	+	ensembl_havana	gene	protein_coding
ENSG00000164308	Prostate	ENSG00000164308.16	5	96875938	96875939	0.6656	rs2910787	-4.37	rs2762	0.73	12.75	-4.0404	502	502	susie	0.74	1.1e-65	-4.0205	5.81e-05	0.0145272	ERAP2	5	96875986	96919703	43718	+	ensembl_havana	gene	protein_coding
ENSG00000164308	Colon Transverse	ENSG00000164308.16	5	96875938	96875939	0.7078	rs2910787	-4.37	rs3909451	0.675111	15.87	-4.0396	505	35	enet	0.7	2.8e-97	-3.9514	7.77e-05	0.0165307	ERAP2	5	96875986	96919703	43718	+	ensembl_havana	gene	protein_coding
ENSG00000164308	Brain Cerebellar Hemisphere	ENSG00000164308.16	5	96875938	96875939	0.5734	rs2910787	-4.37	rs2762	0.488336	9.73	-4.0404	504	504	susie	0.51	4.3e-29	-4.0344	5.47e-05	0.0159054	ERAP2	5	96875986	96919703	43718	+	ensembl_havana	gene	protein_coding
ENSG00000164308	Whole Blood	ENSG00000164308.16	5	96875938	96875939	0.6654	rs2910787	-4.37	rs2762	0.738352	22.23	-4.0404	505	71	enet	0.76	3e-212	-3.9949	6.47e-05	0.017467	ERAP2	5	96875986	96919703	43718	+	ensembl_havana	gene	protein_coding
ENSG00000164308	Skin Sun Exposed Lower leg	ENSG00000164308.16	5	96875938	96875939	0.6139	rs2910787	-4.37	rs2762	0.731	21.23	-4.0404	502	42	enet	0.76	5.8e-189	-4.03969	5.35e-05	0.0181622	ERAP2	5	96875986	96919703	43718	+	ensembl_havana	gene	protein_coding
ENSG00000164308	Pituitary	ENSG00000164308.16	5	96875938	96875939	0.6825	rs2910787	-4.37	rs2762	0.732	13.2	-4.0404	503	1	top1	0.73	2.3e-69	-4.0404	5.34e-05	0.0170159	ERAP2	5	96875986	96919703	43718	+	ensembl_havana	gene	protein_coding
ENSG00000164308	Esophagus Gastroesophageal Junction	ENSG00000164308.16	5	96875938	96875939	0.734	rs2910787	-4.37	rs2762	0.716	15.37	-4.0404	503	30	enet	0.73	9.2e-96	-4.05115	5.1e-05	0.0107464	ERAP2	5	96875986	96919703	43718	+	ensembl_havana	gene	protein_coding
ENSG00000164308	Brain Anterior cingulate cortex BA24	ENSG00000164308.16	5	96875938	96875939	0.6616	rs2910787	-4.37	rs1363907	0.676901	10.08	-4.128	500	17	enet	0.69	1.6e-38	-4.00902	6.1e-05	0.0196632	ERAP2	5	96875986	96919703	43718	+	ensembl_havana	gene	protein_coding
ENSG00000164308	Colon Sigmoid	ENSG00000164308.16	5	96875938	96875939	0.6572	rs2910787	-4.37	rs2762	0.615279	14.21	-4.0404	505	36	enet	0.66	8.7e-77	-3.8404	0.000123	0.0272504	ERAP2	5	96875986	96919703	43718	+	ensembl_havana	gene	protein_coding
ENSG00000164308	Muscle Skeletal	ENSG00000164308.16	5	96875938	96875939	0.6144	rs2910787	-4.37	rs2762	0.734	22.76	-4.0404	504	50	enet	0.77	2.4e-224	-4.0411	5.32e-05	0.0169579	ERAP2	5	96875986	96919703	43718	+	ensembl_havana	gene	protein_coding
ENSG00000164308	Brain Substantia nigra	ENSG00000164308.16	5	96875938	96875939	0.85	rs2910787	-4.37	rs10051637	0.630107	8.47	-4.02835	504	1	top1	0.63	3.7e-26	-4.02835	5.62e-05	0.0180293	ERAP2	5	96875986	96919703	43718	+	ensembl_havana	gene	protein_coding
ENSG00000164308	Nerve Tibial	ENSG00000164308.16	5	96875938	96875939	0.6829	rs2910787	-4.37	rs2762	0.739	19.82	-4.0404	503	30	enet	0.74	6.1e-158	-3.98368	6.79e-05	0.0206637	ERAP2	5	96875986	96919703	43718	+	ensembl_havana	gene	protein_coding
ENSG00000164308	Artery Coronary	ENSG00000164308.16	5	96875938	96875939	0.766	rs2910787	-4.37	rs2762	0.678588	12.12	-4.0404	505	505	susie	0.69	2.3e-55	-4.01844	5.86e-05	0.0188092	ERAP2	5	96875986	96919703	43718	+	ensembl_havana	gene	protein_coding
ENSG00000164308	Adipose Subcutaneous	ENSG00000164308.16	5	96875938	96875939	0.7368	rs2910787	-4.37	rs2762	0.772559	21.22	-4.0404	505	53	enet	0.8	9.7e-204	-4.01689	5.9e-05	0.0169824	ERAP2	5	96875986	96919703	43718	+	ensembl_havana	gene	protein_coding
ENSG00000164308	Minor Salivary Gland	ENSG00000164308.16	5	96875938	96875939	0.8165	rs2910787	-4.37	rs2549794	0.701223	10.11	-4.16222	504	504	susie	0.7	1.3e-39	-4.12009	3.79e-05	0.0144108	ERAP2	5	96875986	96919703	43718	+	ensembl_havana	gene	protein_coding
ENSG00000164308	Lung	ENSG00000164308.16	5	96875938	96875939	0.7007	rs2910787	-4.37	rs2762	0.747	19.61	-4.0404	505	36	enet	0.77	6.9e-168	-4.06435	4.82e-05	0.0143832	ERAP2	5	96875986	96919703	43718	+	ensembl_havana	gene	protein_coding
ENSG00000164308	Testis	ENSG00000164308.16	5	96875938	96875939	0.6236	rs2910787	-4.37	rs2762	0.641	14.52	-4.0404	503	503	susie	0.65	1.7e-75	-4.02676	5.65e-05	0.0157371	ERAP2	5	96875986	96919703	43718	+	ensembl_havana	gene	protein_coding
ENSG00000164308	Liver	ENSG00000164308.16	5	96875938	96875939	0.7697	rs2910787	-4.37	rs2549794	0.649629	11.61	-4.1622	504	17	lasso	0.65	1.6e-49	-4.0301	5.58e-05	0.0268793	ERAP2	5	96875986	96919703	43718	+	ensembl_havana	gene	protein_coding
ENSG00000164308	Esophagus Muscularis	ENSG00000164308.16	5	96875938	96875939	0.691	rs2910787	-4.37	rs2762	0.706	18.14	-4.0404	505	56	enet	0.74	2.4e-138	-3.88457	0.000103	0.0277013	ERAP2	5	96875986	96919703	43718	+	ensembl_havana	gene	protein_coding
ENSG00000164308	Small Intestine Terminal Ileum	ENSG00000164308.16	5	96875938	96875939	0.7958	rs2910787	-4.37	rs2549794	0.682	10.91	-4.16222	503	503	susie	0.69	1.2e-45	-4.35462	1.33e-05	0.00692431	ERAP2	5	96875986	96919703	43718	+	ensembl_havana	gene	protein_coding
ENSG00000164308	Brain Amygdala	ENSG00000164308.16	5	96875938	96875939	0.655	rs2910787	-4.37	rs2762	0.624258	8.97	-4.0404	503	1	top1	0.62	5.5e-29	-4.0404	5.34e-05	0.0244572	ERAP2	5	96875986	96919703	43718	+	ensembl_havana	gene	protein_coding
ENSG00000164308	Adipose Visceral Omentum	ENSG00000164308.16	5	96875938	96875939	0.7075	rs2910787	-4.37	rs2762	0.674	18.06	-4.0404	505	38	enet	0.71	1.8e-129	-4.22928	2.34e-05	0.00740047	ERAP2	5	96875986	96919703	43718	+	ensembl_havana	gene	protein_coding
ENSG00000164308	Adrenal Gland	ENSG00000164308.16	5	96875938	96875939	0.7242	rs2910787	-4.37	rs2762	0.675	12.54	-4.0404	504	504	susie	0.68	1.2e-58	-4.07908	4.52e-05	0.0164034	ERAP2	5	96875986	96919703	43718	+	ensembl_havana	gene	protein_coding
ENSG00000164308	Skin Not Sun Exposed Suprapubic	ENSG00000164308.16	5	96875938	96875939	0.6675	rs2910787	-4.37	rs2762	0.682	18.77	-4.0404	505	24	enet	0.69	8.9e-134	-3.98175	6.84e-05	0.0190281	ERAP2	5	96875986	96919703	43718	+	ensembl_havana	gene	protein_coding
ENSG00000164402	Cells Cultured fibroblasts	ENSG00000164402.13	5	132807240	132807241	0.3339	rs803054	5.77	rs30512	0.184	-9.77	5.00038	412	8	lasso	0.2	1e-24	-4.76739	1.87e-06	0.00174369	SEPTIN8	5	132750819	132807241	56423	-	ensembl_havana	gene	protein_coding
ENSG00000164402	Skin Not Sun Exposed Suprapubic	ENSG00000164402.13	5	132807240	132807241	0.3412	rs803054	5.77	rs194395	0.135	9.41	4.99823	405	6	lasso	0.18	2.3e-24	4.57395	4.79e-06	0.00273908	SEPTIN8	5	132750819	132807241	56423	-	ensembl_havana	gene	protein_coding
ENSG00000164402	Colon Transverse	ENSG00000164402.13	5	132807240	132807241	0.101	rs803054	5.77	rs4705869	0.005339	3.4	4.3855	414	1	top1	0.0053	0.086	4.38552	1.16e-05	0.00444222	SEPTIN8	5	132750819	132807241	56423	-	ensembl_havana	gene	protein_coding
ENSG00000164402	Skin Sun Exposed Lower leg	ENSG00000164402.13	5	132807240	132807241	0.4353	rs803054	5.77	rs30512	0.235	12.08	5.00038	406	8	lasso	0.25	1e-39	5.00805	5.5e-07	0.000691228	SEPTIN8	5	132750819	132807241	56423	-	ensembl_havana	gene	protein_coding
ENSG00000164402	Spleen	ENSG00000164402.13	5	132807240	132807241	0.1401	rs803054	5.77	rs256871	0.010396	-3.61	4.99228	425	1	top1	0.01	0.068	-4.9923	5.97e-07	0.000591286	SEPTIN8	5	132750819	132807241	56423	-	ensembl_havana	gene	protein_coding
ENSG00000164402	Esophagus Mucosa	ENSG00000164402.13	5	132807240	132807241	0.0749	rs803054	5.77	rs708458	-0.000844	-3.76	4.09798	414	414	susie	0.0019	0.16	-4.09	4.28e-05	0.0152959	SEPTIN8	5	132750819	132807241	56423	-	ensembl_havana	gene	protein_coding
ENSG00000164403	Artery Aorta	ENSG00000164403.14	5	132830897	132830898	0.1144	rs803054	5.77	rs17516673	0.003977	4.65	-1.982	402	3	lasso	0.022	0.0019	-3.60039	0.000318	0.0415043	SHROOM1	5	132822141	132830659	8519	-	ensembl_havana	gene	protein_coding
ENSG00000164403	Esophagus Gastroesophageal Junction	ENSG00000164403.14	5	132830897	132830898	0.1052	rs803054	5.77	rs7728394	0.0252	-4.17	3.00228	398	11	enet	0.029	0.0011	-3.9077	9.32e-05	0.0171838	SHROOM1	5	132822141	132830659	8519	-	ensembl_havana	gene	protein_coding
ENSG00000164403	Esophagus Muscularis	ENSG00000164403.14	5	132830897	132830898	0.0682	rs803054	5.77	rs7728394	0.00965	-3.92	3.00228	400	3	lasso	0.012	0.01	-4.0602	4.9e-05	0.017571	SHROOM1	5	132822141	132830659	8519	-	ensembl_havana	gene	protein_coding
ENSG00000164620	Brain Caudate basal ganglia	ENSG00000164620.8	5	141636949	141636950	0.1811	rs2472648	-4.05	rs251018	0.12	-5.04	-3.38115	527	12	enet	0.13	2.2e-07	3.92963	8.51e-05	0.0170421	RELL2	5	141636950	141641064	4115	+	ensembl_havana	gene	protein_coding
ENSG00000164620	Brain Putamen basal ganglia	ENSG00000164620.8	5	141636949	141636950	0.3463	rs2472648	-4.05	rs251018	0.006131	-3.87	-3.3812	527	527	susie	0.05	0.0019	3.59281	0.000327	0.0362657	RELL2	5	141636950	141641064	4115	+	ensembl_havana	gene	protein_coding
ENSG00000164654	Stomach	ENSG00000164654.15	7	7566996	7566997	0.0888	rs10236714	-3.87	rs7788388	0.056725	4.85	-3.61141	715	1	top1	0.057	8.7e-06	-3.61141	0.000305	0.0399889	MIOS	7	7566875	7608932	42058	+	ensembl_havana	gene	protein_coding
ENSG00000164751	Skin Not Sun Exposed Suprapubic	ENSG00000164751.14	8	77001043	77001044	0.0935	rs10110693	-4.35	rs17348154	-0.000309	3.43	-3.43366	352	352	susie	0.012	0.0071	-4.14028	3.47e-05	0.0134571	PEX2	8	76980258	77001044	20787	-	ensembl_havana	gene	protein_coding
ENSG00000164989	Lung	ENSG00000164989.16	9	15553085	15553086	0.2312	rs4741546	-3.82	rs10962263	0.0465	-5.88	1.80185	449	59	enet	0.074	2.3e-10	-3.62456	0.000289	0.0369228	CCDC171	9	15553043	16061663	508621	+	ensembl_havana	gene	protein_coding
ENSG00000165072	Esophagus Mucosa	ENSG00000165072.9	9	70043580	70043581	0.0653	rs17520192	-3.42	rs10868355	0.00686	4.28	-2.63879	410	410	susie	0.016	0.0025	-3.61123	0.000305	0.0445704	MAMDC2	9	70043848	70226972	183125	+	ensembl_havana	gene	protein_coding
ENSG00000165072	Nerve Tibial	ENSG00000165072.9	9	70043580	70043581	0.0987	rs17520192	-3.42	rs10868453	0.0162	5.12	-3.12471	410	18	enet	0.039	2.5e-06	-3.66446	0.000248	0.043428	MAMDC2	9	70043848	70226972	183125	+	ensembl_havana	gene	protein_coding
ENSG00000165102	Pancreas	ENSG00000165102.14	8	43140454	43140455	0.1047	rs13280604	-4.73	rs6999489	0.011	3.95	2.2592	190	10	enet	0.061	7.5e-06	4.01725	5.89e-05	0.0201085	HGSNAT	8	43140464	43202855	62392	+	ensembl_havana	gene	protein_coding
ENSG00000165275	Nerve Tibial	ENSG00000165275.9	9	37753802	37753803	0.152	rs10814518	-3.62	rs3747541	0.0852	-7.9	-2.94286	475	5	lasso	0.15	4.3e-20	3.57069	0.000356	0.0493759	TRMT10B	9	37753803	37778972	25170	+	ensembl_havana	gene	protein_coding
ENSG00000165275	Adipose Visceral Omentum	ENSG00000165275.9	9	37753802	37753803	0.1544	rs10814518	-3.62	rs7861041	0.0365	-5.21	-2.88098	476	476	susie	0.049	7.7e-07	3.62686	0.000287	0.0372611	TRMT10B	9	37753803	37778972	25170	+	ensembl_havana	gene	protein_coding
ENSG00000165338	Artery Tibial	ENSG00000165338.16	10	91409279	91409280	0.1199	rs4933206	-4.42	rs4933687	0.0204	5.12	3.7667	368	38	enet	0.029	1.8e-05	4.16512	3.11e-05	0.0104556	HECTD2	10	91409280	91514829	105550	+	ensembl_havana	gene	protein_coding
ENSG00000165379	Brain Cortex	ENSG00000165379.13	14	41607569	41607570	0.0953	rs10138982	3.62	rs4513003	0.00288	4.03	2.89453	351	15	enet	0.012	0.063	3.72297	0.000197	0.0301208	LRFN5	14	41606876	41904549	297674	+	ensembl_havana	gene	protein_coding
ENSG00000165379	Esophagus Gastroesophageal Junction	ENSG00000165379.13	14	41607569	41607570	0.091	rs10138982	3.62	rs1684716	0.000557	-3.67	-1.06855	351	351	susie	0.018	0.0083	3.80023	0.000145	0.0237639	LRFN5	14	41606876	41904549	297674	+	ensembl_havana	gene	protein_coding
ENSG00000165943	Colon Transverse	ENSG00000165943.4	14	93184927	93184928	0.071	rs12589195	-4.48	rs17128905	0.024468	-4.87	-3.476	379	379	susie	0.051	7.3e-06	3.50937	0.000449	0.0464715	MOAP1	14	93182199	93184923	2725	-	ensembl_havana	gene	protein_coding
ENSG00000166033	Testis	ENSG00000166033.11	10	122461524	122461525	0.2705	rs2284665	4.05	rs10490924	0.126579	6.69	3.97518	615	615	susie	0.13	1.3e-11	4.00017	6.33e-05	0.0165292	HTRA1	10	122458551	122514907	56357	+	ensembl_havana	gene	protein_coding
ENSG00000166130	Brain Substantia nigra	ENSG00000166130.14	12	98645112	98645113	0.364	rs11109693	-3.59	rs11109693	-0.005424	-4.02	-3.59475	444	10	lasso	0.12	9.7e-05	3.70112	0.000215	0.0319465	IKBIP	12	98613405	98645113	31709	-	ensembl_havana	gene	protein_coding
ENSG00000166165	Adipose Subcutaneous	ENSG00000166165.12	14	103523110	103523111	0.0234	rs8017993	5.37	rs9324063	0.00431	-3.6	3.5943	349	349	susie	0.009	0.013	-5.20272	1.96e-07	0.000260925	CKB	14	103519667	103522833	3167	-	ensembl_havana	gene	protein_coding
ENSG00000166165	Prostate	ENSG00000166165.12	14	103523110	103523111	0.1557	rs8017993	5.37	rs11623869	0.002999	4.18	-2.8718	354	354	susie	0.032	0.0046	-3.56621	0.000362	0.0364968	CKB	14	103519667	103522833	3167	-	ensembl_havana	gene	protein_coding
ENSG00000166165	Brain Amygdala	ENSG00000166165.12	14	103523110	103523111	0.181	rs8017993	5.37	rs2296487	0.002306	-3.84	3.6363	356	12	enet	0.028	0.033	-4.66857	3.03e-06	0.00416322	CKB	14	103519667	103522833	3167	-	ensembl_havana	gene	protein_coding
ENSG00000166165	Artery Aorta	ENSG00000166165.12	14	103523110	103523111	0.1853	rs8017993	5.37	rs3783394	0.066924	6.32	-2.9017	354	354	susie	0.12	3.8e-12	-4.2425	2.21e-05	0.00799083	CKB	14	103519667	103522833	3167	-	ensembl_havana	gene	protein_coding
ENSG00000166165	Nerve Tibial	ENSG00000166165.12	14	103523110	103523111	0.0591	rs8017993	5.37	rs9324063	0.053344	-5.52	3.5943	346	1	top1	0.053	4.3e-08	-3.59427	0.000325	0.0476654	CKB	14	103519667	103522833	3167	-	ensembl_havana	gene	protein_coding
ENSG00000166165	Liver	ENSG00000166165.12	14	103523110	103523111	0.241	rs8017993	5.37	rs9324063	0.183221	-6.28	3.59427	354	1	top1	0.18	6.8e-11	-3.5943	0.000325	0.0417673	CKB	14	103519667	103522833	3167	-	ensembl_havana	gene	protein_coding
ENSG00000166166	Brain Caudate basal ganglia	ENSG00000166166.12	14	103529183	103529184	0.1465	rs8017993	5.37	rs3783394	0.0081	4.11	-2.9017	352	352	susie	0.061	0.00029	-3.46703	0.000526	0.0430922	TRMT61A	14	103529196	103537073	7878	+	ensembl_havana	gene	protein_coding
ENSG00000166166	Brain Anterior cingulate cortex BA24	ENSG00000166166.12	14	103529183	103529184	0.1271	rs8017993	5.37	rs7154948	0.0132	3.77	-4.2783	352	3	lasso	0.027	0.025	-4.0775	4.55e-05	0.0170291	TRMT61A	14	103529196	103537073	7878	+	ensembl_havana	gene	protein_coding
ENSG00000166166	Brain Putamen basal ganglia	ENSG00000166166.12	14	103529183	103529184	0.2102	rs8017993	5.37	rs7154948	0.135398	4.94	-4.2783	352	1	top1	0.14	4.7e-07	-4.27827	1.88e-05	0.0087514	TRMT61A	14	103529196	103537073	7878	+	ensembl_havana	gene	protein_coding
ENSG00000166170	Ovary	ENSG00000166170.9	14	103562830	103562831	0.2549	rs8017993	5.37	rs12889403	0.232381	6.82	4.6133	360	360	susie	0.26	1.1e-12	4.79879	1.6e-06	0.0010736	BAG5	14	103556545	103562657	6113	-	ensembl_havana	gene	protein_coding
ENSG00000166170	Colon Sigmoid	ENSG00000166170.9	14	103562830	103562831	0.0877	rs8017993	5.37	rs7148456	0.066759	5.22	4.69915	355	1	top1	0.067	1.8e-06	4.69915	2.61e-06	0.0015523	BAG5	14	103556545	103562657	6113	-	ensembl_havana	gene	protein_coding
ENSG00000166170	Adrenal Gland	ENSG00000166170.9	14	103562830	103562831	0.1733	rs8017993	5.37	rs12889403	0.15	6.03	4.6133	358	1	top1	0.15	5.6e-10	4.6133	3.96e-06	0.00277596	BAG5	14	103556545	103562657	6113	-	ensembl_havana	gene	protein_coding
ENSG00000166170	Colon Transverse	ENSG00000166170.9	14	103562830	103562831	0.114	rs8017993	5.37	rs7148456	0.070762	6.24	4.69915	355	355	susie	0.08	2.1e-08	4.87268	1.1e-06	0.00084249	BAG5	14	103556545	103562657	6113	-	ensembl_havana	gene	protein_coding
ENSG00000166170	Pancreas	ENSG00000166170.9	14	103562830	103562831	0.1339	rs8017993	5.37	rs7148456	0.116977	6.51	4.7	358	358	susie	0.12	1.4e-10	4.84287	1.28e-06	0.00291328	BAG5	14	103556545	103562657	6113	-	ensembl_havana	gene	protein_coding
ENSG00000166170	Whole Blood	ENSG00000166170.9	14	103562830	103562831	0.0361	rs8017993	5.37	rs34026011	0.0523	6.03	5.29451	349	1	top1	0.052	1.3e-09	5.29451	1.19e-07	0.00025701	BAG5	14	103556545	103562657	6113	-	ensembl_havana	gene	protein_coding
ENSG00000166170	Testis	ENSG00000166170.9	14	103562830	103562831	0.1721	rs8017993	5.37	rs10149249	0.055805	4.79	-3.9886	358	28	enet	0.069	1.1e-06	-3.6612	0.000251	0.0396388	BAG5	14	103556545	103562657	6113	-	ensembl_havana	gene	protein_coding
ENSG00000166170	Esophagus Gastroesophageal Junction	ENSG00000166170.9	14	103562830	103562831	0.0491	rs8017993	5.37	rs12889403	0.030982	4.05	4.61326	357	7	enet	0.036	0.00032	5.01365	5.34e-07	0.000656375	BAG5	14	103556545	103562657	6113	-	ensembl_havana	gene	protein_coding
ENSG00000166170	Muscle Skeletal	ENSG00000166170.9	14	103562830	103562831	0.0651	rs8017993	5.37	rs2296482	0.056212	6.71	4.59058	350	350	susie	0.06	2.2e-11	5.02227	5.11e-07	0.000595228	BAG5	14	103556545	103562657	6113	-	ensembl_havana	gene	protein_coding
ENSG00000166260	Esophagus Gastroesophageal Junction	ENSG00000166260.10	17	54968763	54968764	0.239	rs11079166	3.37	rs11869726	0.189056	-8.2	3.22373	499	499	susie	0.22	1.6e-19	-3.68183	0.000232	0.0295	COX11	17	54951902	54968703	16802	-	ensembl_havana	gene	protein_coding
ENSG00000166263	Brain Frontal Cortex BA9	ENSG00000166263.13	17	54968785	54968786	0.1996	rs11079166	3.37	rs2628302	0.00274	-3.82	-3.2139	498	498	susie	0.017	0.048	3.867	0.00011	0.0185988	STXBP4	17	54968727	55173632	204906	+	ensembl_havana	gene	protein_coding
ENSG00000166411	Skin Sun Exposed Lower leg	ENSG00000166411.13	15	78131544	78131545	0.0632	rs16969968	18.6	rs12910386	0.009808	-3.75	-3.93829	410	46	enet	0.025	5.4e-05	-4.07183	4.66e-05	0.017003	IDH3A	15	78131498	78171945	40448	+	ensembl_havana	gene	protein_coding
ENSG00000166411	Heart Atrial Appendage	ENSG00000166411.13	15	78131544	78131545	0.4607	rs16969968	18.6	rs11631100	0.39	12.37	-4.10384	414	414	susie	0.41	6.4e-44	-3.9673	7.27e-05	0.0144386	IDH3A	15	78131498	78171945	40448	+	ensembl_havana	gene	protein_coding
ENSG00000166411	Muscle Skeletal	ENSG00000166411.13	15	78131544	78131545	0.195	rs16969968	18.6	rs11855354	0.151	10.56	-4.49139	410	410	susie	0.15	1.9e-27	-4.38	1.2e-05	0.00608447	IDH3A	15	78131498	78171945	40448	+	ensembl_havana	gene	protein_coding
ENSG00000166411	Heart Left Ventricle	ENSG00000166411.13	15	78131544	78131545	0.3406	rs16969968	18.6	rs2304825	0.24258	10	-4.47732	411	10	enet	0.25	4.4e-26	-4.10865	3.98e-05	0.00941696	IDH3A	15	78131498	78171945	40448	+	ensembl_havana	gene	protein_coding
ENSG00000166426	Brain Anterior cingulate cortex BA24	ENSG00000166426.7	15	78343498	78343499	0.212	rs16969968	18.6	rs2656073	0.003632	3.81	-10.3	391	21	enet	0.064	0.0011	-10.3	7.1e-25	1.30569e-21	CRABP1	15	78340353	78348225	7873	+	ensembl_havana	gene	protein_coding
ENSG00000166426	Brain Cortex	ENSG00000166426.7	15	78343498	78343499	0.4218	rs16969968	18.6	rs12593362	0.045766	-4.98	1.7612	391	27	enet	0.11	6.4e-07	-5.89186	3.82e-09	3.79644e-06	CRABP1	15	78340353	78348225	7873	+	ensembl_havana	gene	protein_coding
ENSG00000166483	Artery Coronary	ENSG00000166483.10	11	9573680	9573681	0.226	rs373894	4.1	rs373894	0.000941	3.33	4.10182	375	1	top1	0.00094	0.27	4.10182	4.1e-05	0.0153989	WEE1	11	9573670	9593457	19788	+	ensembl_havana	gene	protein_coding
ENSG00000166484	Brain Putamen basal ganglia	ENSG00000166484.19	17	19377720	19377721	0.2007	rs2072120	3.88	rs1110467	0.0213	-3.59	3.79054	268	10	lasso	0.023	0.026	-3.58664	0.000335	0.0362657	MAPK7	17	19377721	19383544	5824	+	ensembl_havana	gene	protein_coding
ENSG00000166508	Brain Caudate basal ganglia	ENSG00000166508.17	7	100101864	100101865	0.09	rs11764176	4.15	rs12705073	-0.005207	3.4	3.0412	270	5	enet	-7.3e-05	0.32	3.44351	0.000574	0.0463227	MCM7	7	100092233	100101940	9708	-	ensembl_havana	gene	protein_coding
ENSG00000166747	Spleen	ENSG00000166747.12	16	71809200	71809201	0.1267	rs8050058	4.6	rs10500560	0.0189	-4.05	4.09751	429	429	susie	0.035	0.0027	-4.05924	4.92e-05	0.0175752	AP1G1	16	71729000	71809201	80202	-	ensembl_havana	gene	protein_coding
ENSG00000166747	Esophagus Muscularis	ENSG00000166747.12	16	71809200	71809201	0.0358	rs8050058	4.6	rs11865456	-0.00042	-3.66	4.37694	429	429	susie	0.0029	0.13	-3.99183	6.56e-05	0.0219014	AP1G1	16	71729000	71809201	80202	-	ensembl_havana	gene	protein_coding
ENSG00000166822	Nerve Tibial	ENSG00000166822.12	16	75465496	75465497	0.1499	rs8050059	-3.88	rs977987	0.0688	7.08	-3.07334	343	11	enet	0.084	5.2e-12	-3.62038	0.000294	0.0467383	TMEM170A	16	75443054	75465497	22444	-	ensembl_havana	gene	protein_coding
ENSG00000166822	Brain Cerebellum	ENSG00000166822.12	16	75465496	75465497	0.1523	rs8050059	-3.88	rs166013	-0.0025	3.74	-3.21999	347	347	susie	0.0085	0.097	-3.50021	0.000465	0.0457923	TMEM170A	16	75443054	75465497	22444	-	ensembl_havana	gene	protein_coding
ENSG00000166822	Adrenal Gland	ENSG00000166822.12	16	75465496	75465497	0.1824	rs8050059	-3.88	rs12933281	0.137427	-6.05	-3.7735	348	1	top1	0.14	3.2e-09	3.77347	0.000161	0.0300963	TMEM170A	16	75443054	75465497	22444	-	ensembl_havana	gene	protein_coding
ENSG00000166822	Muscle Skeletal	ENSG00000166822.12	16	75465496	75465497	0.0295	rs8050059	-3.88	rs8050059	0.02098	4.34	-3.87526	345	1	top1	0.021	6.6e-05	-3.87526	0.000107	0.0249036	TMEM170A	16	75443054	75465497	22444	-	ensembl_havana	gene	protein_coding
ENSG00000166840	Esophagus Mucosa	ENSG00000166840.13	11	58905397	58905398	0.0618	rs480196	-3.71	rs480196	0.0576	-5.64	-3.70909	333	1	top1	0.058	3.6e-08	3.70909	0.000208	0.0362111	GLYATL1	11	58905398	59043527	138130	+	ensembl_havana	gene	protein_coding
ENSG00000166925	Brain Caudate basal ganglia	ENSG00000166925.8	7	100479278	100479279	0.1334	rs11764176	4.15	rs2571601	0.0059	-3.45	-1.68495	307	307	susie	0.049	0.0011	3.55722	0.000375	0.0337937	TSC22D4	7	100463359	100479232	15874	-	ensembl_havana	gene	protein_coding
ENSG00000166949	Adipose Visceral Omentum	ENSG00000166949.15	15	67065844	67065845	0.1792	rs2033784	4.39	rs7166081	0.032836	5.12	-4.08666	559	559	susie	0.044	2.6e-06	-3.75175	0.000176	0.0262059	SMAD3	15	67063763	67195173	131411	+	ensembl_havana	gene	protein_coding
ENSG00000166949	Thyroid	ENSG00000166949.15	15	67065844	67065845	0.346	rs2033784	4.39	rs17293632	0.193	-10.62	3.69369	559	559	susie	0.21	5.5e-32	-4.18194	2.89e-05	0.010268	SMAD3	15	67063763	67195173	131411	+	ensembl_havana	gene	protein_coding
ENSG00000166949	Stomach	ENSG00000166949.15	15	67065844	67065845	0.163	rs2033784	4.39	rs17293632	0.011968	-3.68	3.69369	559	44	enet	0.045	6.9e-05	-4.89974	9.6e-07	0.00096064	SMAD3	15	67063763	67195173	131411	+	ensembl_havana	gene	protein_coding
ENSG00000166949	Esophagus Mucosa	ENSG00000166949.15	15	67065844	67065845	0.4144	rs2033784	4.39	rs744910	0.159	10.36	4.30391	559	31	enet	0.25	1.2e-32	4.59163	4.4e-06	0.00364357	SMAD3	15	67063763	67195173	131411	+	ensembl_havana	gene	protein_coding
ENSG00000166949	Heart Left Ventricle	ENSG00000166949.15	15	67065844	67065845	0.0832	rs2033784	4.39	rs8025774	0.008333	4.32	-3.95938	559	559	susie	0.023	0.0018	-4.12846	3.65e-05	0.00930048	SMAD3	15	67063763	67195173	131411	+	ensembl_havana	gene	protein_coding
ENSG00000166997	Brain Putamen basal ganglia	ENSG00000166997.7	7	100119612	100119613	0.1434	rs11764176	4.15	rs13223792	0.0953	4.2	3.93935	275	1	top1	0.095	2.5e-05	3.93935	8.17e-05	0.0158464	CNPY4	7	100119634	100125508	5875	+	ensembl_havana	gene	protein_coding
ENSG00000166997	Brain Nucleus accumbens basal ganglia	ENSG00000166997.7	7	100119612	100119613	0.2273	rs11764176	4.15	rs12705070	0.043529	4.17	3.94279	273	273	susie	0.063	0.00019	4.13331	3.58e-05	0.0128116	CNPY4	7	100119634	100125508	5875	+	ensembl_havana	gene	protein_coding
ENSG00000166997	Brain Caudate basal ganglia	ENSG00000166997.7	7	100119612	100119613	0.1506	rs11764176	4.15	rs2950520	0.048859	4.22	4.08129	275	275	susie	0.058	0.00042	3.97491	7.04e-05	0.0165501	CNPY4	7	100119634	100125508	5875	+	ensembl_havana	gene	protein_coding
ENSG00000167074	Whole Blood	ENSG00000167074.14	22	41367332	41367333	0.128	rs2234059	-3.6	rs2234059	0.184163	11.27	-3.59537	256	1	top1	0.18	1.3e-31	-3.59537	0.000324	0.0424096	TEF	22	41367333	41399326	31994	+	ensembl_havana	gene	protein_coding
ENSG00000167081	Esophagus Gastroesophageal Junction	ENSG00000167081.16	9	125747344	125747345	0.2386	rs12341976	-4.49	rs4838298	0.192	8.48	-4.05892	382	8	lasso	0.2	1.1e-17	-4.2153	2.49e-05	0.0073455	PBX3	9	125747345	125967377	220033	+	ensembl_havana	gene	protein_coding
ENSG00000167081	Skin Not Sun Exposed Suprapubic	ENSG00000167081.16	9	125747344	125747345	0.1722	rs12341976	-4.49	rs10118570	0.117462	9.05	-3.1948	382	3	lasso	0.15	1.2e-20	-4.03943	5.36e-05	0.0161829	PBX3	9	125747345	125967377	220033	+	ensembl_havana	gene	protein_coding
ENSG00000167081	Stomach	ENSG00000167081.16	9	125747344	125747345	0.1097	rs12341976	-4.49	rs1411350	0.04541	4.91	-4.0969	383	1	top1	0.045	6.5e-05	-4.09687	4.19e-05	0.0140093	PBX3	9	125747345	125967377	220033	+	ensembl_havana	gene	protein_coding
ENSG00000167081	Prostate	ENSG00000167081.16	9	125747344	125747345	0.067	rs12341976	-4.49	rs10819087	0.010378	4.38	-3.7696	383	383	susie	0.05	0.00045	-4.06239	4.86e-05	0.0128943	PBX3	9	125747345	125967377	220033	+	ensembl_havana	gene	protein_coding
ENSG00000167081	Artery Coronary	ENSG00000167081.16	9	125747344	125747345	0.1597	rs12341976	-4.49	rs10819087	0.0311	4.51	-3.76957	382	382	susie	0.032	0.0051	-3.65636	0.000256	0.0397859	PBX3	9	125747345	125967377	220033	+	ensembl_havana	gene	protein_coding
ENSG00000167081	Nerve Tibial	ENSG00000167081.16	9	125747344	125747345	0.1156	rs12341976	-4.49	rs12352375	0.0967	7.66	-4.06308	383	3	lasso	0.1	3.2e-14	-4.26107	2.03e-05	0.0102963	PBX3	9	125747345	125967377	220033	+	ensembl_havana	gene	protein_coding
ENSG00000167081	Artery Tibial	ENSG00000167081.16	9	125747344	125747345	0.1768	rs12341976	-4.49	rs7849076	0.114	8.8	-4.07	382	10	lasso	0.13	5e-19	-4.3	1.68e-05	0.00673422	PBX3	9	125747345	125967377	220033	+	ensembl_havana	gene	protein_coding
ENSG00000167081	Adipose Subcutaneous	ENSG00000167081.16	9	125747344	125747345	0.2063	rs12341976	-4.49	rs6478712	0.0823	8.11	-4.24016	382	6	lasso	0.11	3.3e-17	-3.91172	9.16e-05	0.0216787	PBX3	9	125747345	125967377	220033	+	ensembl_havana	gene	protein_coding
ENSG00000167081	Adipose Visceral Omentum	ENSG00000167081.16	9	125747344	125747345	0.0955	rs12341976	-4.49	rs10118570	0.0648	5.86	-3.19484	383	2	lasso	0.066	9.2e-09	-3.56755	0.00036	0.0404479	PBX3	9	125747345	125967377	220033	+	ensembl_havana	gene	protein_coding
ENSG00000167081	Heart Left Ventricle	ENSG00000167081.16	9	125747344	125747345	0.2636	rs12341976	-4.49	rs10118570	0.184	8.97	-3.19484	383	7	lasso	0.2	2.7e-20	-3.89974	9.63e-05	0.0205802	PBX3	9	125747345	125967377	220033	+	ensembl_havana	gene	protein_coding
ENSG00000167081	Pancreas	ENSG00000167081.16	9	125747344	125747345	0.0773	rs12341976	-4.49	rs6478712	0.04183	4.64	-4.2402	383	1	top1	0.042	0.00019	-4.2402	2.23e-05	0.010876	PBX3	9	125747345	125967377	220033	+	ensembl_havana	gene	protein_coding
ENSG00000167081	Skin Sun Exposed Lower leg	ENSG00000167081.16	9	125747344	125747345	0.0756	rs12341976	-4.49	rs10118570	0.0463	5.44	-3.19484	381	5	lasso	0.048	2.9e-08	-3.74253	0.000182	0.033933	PBX3	9	125747345	125967377	220033	+	ensembl_havana	gene	protein_coding
ENSG00000167081	Heart Atrial Appendage	ENSG00000167081.16	9	125747344	125747345	0.2987	rs12341976	-4.49	rs7849076	0.234	9.44	-4.07185	378	1	top1	0.23	1.9e-23	-4.07185	4.66e-05	0.0121272	PBX3	9	125747345	125967377	220033	+	ensembl_havana	gene	protein_coding
ENSG00000167081	Artery Aorta	ENSG00000167081.16	9	125747344	125747345	0.169	rs12341976	-4.49	rs7849076	0.0774	6.93	-4.07	383	3	lasso	0.096	2.7e-10	-4.33	1.52e-05	0.006536	PBX3	9	125747345	125967377	220033	+	ensembl_havana	gene	protein_coding
ENSG00000167081	Testis	ENSG00000167081.16	9	125747344	125747345	0.3133	rs12341976	-4.4884	rs6478712	0.178612	7.69	-4.24016	383	1	top1	0.18	1.3e-15	-4.24016	2.23e-05	0.00798595	PBX3	9	125747345	125967377	220033	+	ensembl_havana	gene	protein_coding
ENSG00000167083	Brain Frontal Cortex BA9	ENSG00000167083.6	17	49209399	49209400	0.2791	rs12940887	5.04	rs4794029	0.0592	4.32	4.071	377	1	top1	0.059	0.00069	4.071	4.68e-05	0.0127452	GNGT2	17	49202791	49210574	7784	-	ensembl_havana	gene	protein_coding
ENSG00000167083	Lung	ENSG00000167083.6	17	49209399	49209400	0.123	rs12940887	5.04	rs4794029	0.058162	5.66	4.07096	375	375	susie	0.073	2.9e-10	3.70783	0.000209	0.0306725	GNGT2	17	49202791	49210574	7784	-	ensembl_havana	gene	protein_coding
ENSG00000167083	Thyroid	ENSG00000167083.6	17	49209399	49209400	0.2182	rs12940887	5.04	rs4794029	0.105	7.91	4.07096	376	376	susie	0.11	5.4e-16	4.05459	5.02e-05	0.0137822	GNGT2	17	49202791	49210574	7784	-	ensembl_havana	gene	protein_coding
ENSG00000167083	Brain Hypothalamus	ENSG00000167083.6	17	49209399	49209400	0.2211	rs12940887	5.04	rs617182	0.022267	-4.01	-3.60943	376	376	susie	0.06	0.00078	4.517	6.27e-06	0.00295395	GNGT2	17	49202791	49210574	7784	-	ensembl_havana	gene	protein_coding
ENSG00000167083	Whole Blood	ENSG00000167083.6	17	49209399	49209400	0.0683	rs12940887	5.04	rs4794029	0.0179	5.05	4.07096	374	16	enet	0.027	1.1e-05	4.32865	1.5e-05	0.00589023	GNGT2	17	49202791	49210574	7784	-	ensembl_havana	gene	protein_coding
ENSG00000167083	Artery Aorta	ENSG00000167083.6	17	49209399	49209400	0.0818	rs12940887	5.04	rs12940887	0.0186	4.06	5.0403	376	376	susie	0.028	0.00061	5.24279	1.58e-07	0.000226467	GNGT2	17	49202791	49210574	7784	-	ensembl_havana	gene	protein_coding
ENSG00000167083	Small Intestine Terminal Ileum	ENSG00000167083.6	17	49209399	49209400	0.204	rs12940887	5.04	rs4794029	0.084159	4.02	4.07096	377	1	top1	0.084	6.1e-05	4.07096	4.68e-05	0.0106536	GNGT2	17	49202791	49210574	7784	-	ensembl_havana	gene	protein_coding
ENSG00000167083	Colon Transverse	ENSG00000167083.6	17	49209399	49209400	0.0783	rs12940887	5.04	rs7502499	0.0115	4.07	1.75395	375	375	susie	0.021	0.0029	4.58364	4.57e-06	0.00250012	GNGT2	17	49202791	49210574	7784	-	ensembl_havana	gene	protein_coding
ENSG00000167083	Brain Anterior cingulate cortex BA24	ENSG00000167083.6	17	49209399	49209400	0.2499	rs12940887	5.04	rs2411899	-0.003888	-3.4	-3.1278	376	31	enet	0.043	0.0067	5.6467	1.64e-08	1.20638e-05	GNGT2	17	49202791	49210574	7784	-	ensembl_havana	gene	protein_coding
ENSG00000167083	Spleen	ENSG00000167083.6	17	49209399	49209400	0.2591	rs12940887	5.04	rs4794029	0.0517	5.18	4.07096	376	18	enet	0.099	7.8e-07	3.68177	0.000232	0.0457203	GNGT2	17	49202791	49210574	7784	-	ensembl_havana	gene	protein_coding
ENSG00000167083	Adipose Subcutaneous	ENSG00000167083.6	17	49209399	49209400	0.061	rs12940887	5.04	rs4794029	0.034637	5.22	4.07096	376	376	susie	0.037	1.9e-06	4.31643	1.59e-05	0.00736239	GNGT2	17	49202791	49210574	7784	-	ensembl_havana	gene	protein_coding
ENSG00000167202	Brain Cerebellum	ENSG00000167202.11	15	78077723	78077724	0.3199	rs2036527	18.22	rs8033802	0.0387	4.59	-0.75746	416	41	enet	0.08	2.1e-05	5.0256	5.02e-07	0.000482987	TBC1D2B	15	77984036	78077724	93689	-	ensembl_havana	gene	protein_coding
ENSG00000167202	Minor Salivary Gland	ENSG00000167202.11	15	78077723	78077724	0.2821	rs2036527	18.22	rs2044099	0.025656	-4.09	-0.66489	417	43	enet	0.13	5.9e-06	4.92504	8.43e-07	0.000608754	TBC1D2B	15	77984036	78077724	93689	-	ensembl_havana	gene	protein_coding
ENSG00000167914	Skin Sun Exposed Lower leg	ENSG00000167914.11	17	39953262	39953263	0.1114	rs7502912	4.64	rs3859192	0.0834	-7.23	3.81412	296	1	top1	0.083	2.7e-13	-3.81412	0.000137	0.0298001	GSDMA	17	39953263	39977768	24506	+	ensembl_havana	gene	protein_coding
ENSG00000167914	Kidney Cortex	ENSG00000167914.11	17	39953262	39953263	0.564	rs7502912	4.64	rs3859192	0.32776	-5.22	3.8141	298	1	top1	0.33	7.3e-08	-3.8141	0.000137	0.030668	GSDMA	17	39953263	39977768	24506	+	ensembl_havana	gene	protein_coding
ENSG00000167914	Colon Transverse	ENSG00000167914.11	17	39953262	39953263	0.4491	rs7502912	4.64	rs3859192	0.411	-12.39	3.81412	296	11	enet	0.42	2.2e-45	-4.03892	5.37e-05	0.0141824	GSDMA	17	39953263	39977768	24506	+	ensembl_havana	gene	protein_coding
ENSG00000167914	Cells Cultured fibroblasts	ENSG00000167914.11	17	39953262	39953263	0.2382	rs7502912	4.64	rs3859192	0.222	10.51	3.81412	298	1	top1	0.22	2.9e-28	3.81412	0.000137	0.0281042	GSDMA	17	39953263	39977768	24506	+	ensembl_havana	gene	protein_coding
ENSG00000167914	Testis	ENSG00000167914.11	17	39953262	39953263	0.1107	rs7502912	4.64	rs3935280	0.024841	-4.44	4.33298	297	297	susie	0.035	0.00043	-4.31303	1.61e-05	0.00653287	GSDMA	17	39953263	39977768	24506	+	ensembl_havana	gene	protein_coding
ENSG00000167914	Artery Coronary	ENSG00000167914.11	17	39953262	39953263	0.5786	rs7502912	4.64	rs3859192	0.488407	-10.26	3.81411	296	1	top1	0.49	9.3e-33	-3.81411	0.000137	0.031549	GSDMA	17	39953263	39977768	24506	+	ensembl_havana	gene	protein_coding
ENSG00000167914	Pancreas	ENSG00000167914.11	17	39953262	39953263	0.2278	rs7502912	4.64	rs3859192	0.141	-7.13	3.81412	297	6	lasso	0.16	1.1e-13	-4.5704	4.87e-06	0.00415655	GSDMA	17	39953263	39977768	24506	+	ensembl_havana	gene	protein_coding
ENSG00000167914	Ovary	ENSG00000167914.11	17	39953262	39953263	0.1786	rs7502912	4.64	rs3859192	0.002683	-3.91	3.81411	297	297	susie	0.019	0.041	-4.50293	6.7e-06	0.00374921	GSDMA	17	39953263	39977768	24506	+	ensembl_havana	gene	protein_coding
ENSG00000167914	Prostate	ENSG00000167914.11	17	39953262	39953263	0.1658	rs7502912	4.64	rs3859192	0.123368	-5.58	3.81411	297	2	lasso	0.13	2.7e-08	-4.22271	2.41e-05	0.00867052	GSDMA	17	39953263	39977768	24506	+	ensembl_havana	gene	protein_coding
ENSG00000167914	Heart Atrial Appendage	ENSG00000167914.11	17	39953262	39953263	0.453	rs7502912	4.64	rs3859192	0.362	-11.7	3.81411	298	1	top1	0.36	3.4e-38	-3.81411	0.000137	0.0229764	GSDMA	17	39953263	39977768	24506	+	ensembl_havana	gene	protein_coding
ENSG00000167914	Lung	ENSG00000167914.11	17	39953262	39953263	0.3976	rs7502912	4.64	rs3859192	0.458262	-15.37	3.81412	298	1	top1	0.46	1.6e-70	-3.81412	0.000137	0.0256512	GSDMA	17	39953263	39977768	24506	+	ensembl_havana	gene	protein_coding
ENSG00000167914	Esophagus Mucosa	ENSG00000167914.11	17	39953262	39953263	0.0877	rs7502912	4.64	rs3902025	0.042409	5.33	-4.00068	297	3	lasso	0.045	1.1e-06	-4.06036	4.9e-05	0.0156282	GSDMA	17	39953263	39977768	24506	+	ensembl_havana	gene	protein_coding
ENSG00000167914	Brain Hippocampus	ENSG00000167914.11	17	39953262	39953263	0.1465	rs7502912	4.64	rs3859192	0.09223	-4.85	3.8141	297	2	lasso	0.11	1.1e-05	-4.1394	3.48e-05	0.0130848	GSDMA	17	39953263	39977768	24506	+	ensembl_havana	gene	protein_coding
ENSG00000167914	Minor Salivary Gland	ENSG00000167914.11	17	39953262	39953263	0.4181	rs7502912	4.64	rs3859192	0.307279	-6.78	3.8141	296	1	top1	0.31	3.4e-13	-3.81411	0.000137	0.0256266	GSDMA	17	39953263	39977768	24506	+	ensembl_havana	gene	protein_coding
ENSG00000167914	Skin Not Sun Exposed Suprapubic	ENSG00000167914.11	17	39953262	39953263	0.0971	rs7502912	4.64	rs3859192	0.021933	-5.19	3.81411	297	10	enet	0.042	1.4e-06	-4.64181	3.45e-06	0.00236739	GSDMA	17	39953263	39977768	24506	+	ensembl_havana	gene	protein_coding
ENSG00000167914	Stomach	ENSG00000167914.11	17	39953262	39953263	0.3132	rs7502912	4.64	rs3859192	0.245664	-9.07	3.81412	298	11	enet	0.25	9.2e-22	-3.59563	0.000324	0.0399889	GSDMA	17	39953263	39977768	24506	+	ensembl_havana	gene	protein_coding
ENSG00000167914	Adrenal Gland	ENSG00000167914.11	17	39953262	39953263	0.5751	rs7502912	4.64	rs3859192	0.446757	-10.25	3.81411	297	297	susie	0.45	6.1e-32	-3.81411	0.000137	0.0292862	GSDMA	17	39953263	39977768	24506	+	ensembl_havana	gene	protein_coding
ENSG00000167914	Brain Substantia nigra	ENSG00000167914.11	17	39953262	39953263	0.4757	rs7502912	4.64	rs3859192	0.281756	-6.26	3.8141	288	13	enet	0.29	5.7e-10	-5.10861	3.25e-07	0.000410054	GSDMA	17	39953263	39977768	24506	+	ensembl_havana	gene	protein_coding
ENSG00000167914	Liver	ENSG00000167914.11	17	39953262	39953263	0.1608	rs7502912	4.64	rs3859192	0.0835	-5.25	3.81411	298	7	enet	0.11	6.7e-07	-4.7002	2.6e-06	0.0026273	GSDMA	17	39953263	39977768	24506	+	ensembl_havana	gene	protein_coding
ENSG00000167914	Nerve Tibial	ENSG00000167914.11	17	39953262	39953263	0.5146	rs7502912	4.64	rs3859192	0.442	-15.33	3.81412	297	1	top1	0.44	2.7e-69	-3.81412	0.000137	0.0314661	GSDMA	17	39953263	39977768	24506	+	ensembl_havana	gene	protein_coding
ENSG00000168152	Esophagus Gastroesophageal Junction	ENSG00000168152.12	4	82901075	82901076	0.0579	rs6842476	-4.22	rs6855151	0.0119	-4.14	-3.06513	470	470	susie	0.019	0.0066	3.7342	0.000188	0.0261604	THAP9	4	82900684	82919969	19286	+	ensembl_havana	gene	protein_coding
ENSG00000168152	Pituitary	ENSG00000168152.12	4	82901075	82901076	0.0925	rs6842476	-4.22	rs897945	0.033919	-4.34	-4.20361	469	15	enet	0.048	0.00039	4.2307	2.33e-05	0.0123742	THAP9	4	82900684	82919969	19286	+	ensembl_havana	gene	protein_coding
ENSG00000168152	Heart Atrial Appendage	ENSG00000168152.12	4	82901075	82901076	0.1071	rs6842476	-4.22	rs897945	0.079	-5.56	-4.20361	470	1	top1	0.079	2.1e-08	4.20362	2.63e-05	0.0098454	THAP9	4	82900684	82919969	19286	+	ensembl_havana	gene	protein_coding
ENSG00000168152	Colon Sigmoid	ENSG00000168152.12	4	82901075	82901076	0.0617	rs6842476	-4.22	rs3214024	0.013863	-3.8	-4.15377	471	471	susie	0.026	0.0024	3.76211	0.000168	0.031476	THAP9	4	82900684	82919969	19286	+	ensembl_havana	gene	protein_coding
ENSG00000168152	Nerve Tibial	ENSG00000168152.12	4	82901075	82901076	0.1118	rs6842476	-4.22	rs13131897	0.062282	-7.39	-4.14069	466	35	enet	0.078	2.9e-11	3.59147	0.000329	0.0476776	THAP9	4	82900684	82919969	19286	+	ensembl_havana	gene	protein_coding
ENSG00000168374	Muscle Skeletal	ENSG00000168374.10	3	57598219	57598220	0.0504	rs6787279	-4.59	rs7609911	0.000889	3.75	-3.13849	329	329	susie	0.011	0.0026	-3.8276	0.000129	0.0263017	ARF4	3	57571363	57598220	26858	-	ensembl_havana	gene	protein_coding
ENSG00000168487	Artery Aorta	ENSG00000168487.17	8	22164735	22164736	0.4455	rs7819541	-4.05	rs4072420	0.216	-9.37	-3.84759	455	455	susie	0.22	3.9e-23	3.82943	0.000128	0.0245714	BMP1	8	22165140	22212326	47187	+	ensembl_havana	gene	protein_coding
ENSG00000168487	Esophagus Muscularis	ENSG00000168487.17	8	22164735	22164736	0.1841	rs7819541	-4.05	rs4072420	0.117	-7.5	-3.8476	454	1	top1	0.12	2e-14	3.84759	0.000119	0.0288039	BMP1	8	22165140	22212326	47187	+	ensembl_havana	gene	protein_coding
ENSG00000168487	Artery Tibial	ENSG00000168487.17	8	22164735	22164736	0.319	rs4072420	-3.85	rs4072420	0.162	-9.82	-3.84759	444	4	lasso	0.17	4.3e-26	4.20095	2.66e-05	0.0099009	BMP1	8	22165140	22212326	47187	+	ensembl_havana	gene	protein_coding
ENSG00000168575	Thyroid	ENSG00000168575.9	8	42541596	42541597	0.139	rs13280604	-4.73	rs1376442	0.0688	-6.9	-3.01958	240	240	susie	0.087	3.8e-13	4.04186	5.3e-05	0.0142276	SLC20A2	8	42416475	42541926	125452	-	ensembl_havana	gene	protein_coding
ENSG00000168769	Artery Tibial	ENSG00000168769.13	4	105145874	105145875	0.1236	rs3960769	-5.6	rs7655049	0.024334	-5.62	2.57479	377	32	enet	0.05	3.3e-08	-4.08427	4.42e-05	0.0143954	TET2	4	105145875	105279816	133942	+	ensembl_havana	gene	protein_coding
ENSG00000168802	Esophagus Muscularis	ENSG00000168802.12	16	69132513	69132514	0.0487	rs9940899	5.3	rs2232229	0.000709	3.3	-0.52858	321	321	susie	0.011	0.012	-4.81159	1.5e-06	0.0014523	CHTF8	16	69118010	69132588	14579	-	ensembl_havana	gene	protein_coding
ENSG00000168802	Skin Sun Exposed Lower leg	ENSG00000168802.12	16	69132513	69132514	0.0582	rs9940899	5.3	rs1127231	0.026739	-5.45	4.102	320	320	susie	0.033	4.3e-06	-4.28647	1.82e-05	0.0108347	CHTF8	16	69118010	69132588	14579	-	ensembl_havana	gene	protein_coding
ENSG00000168802	Testis	ENSG00000168802.12	16	69132513	69132514	0.0792	rs9940899	5.3	rs9940899	0.00803	-3.36	5.29992	321	1	top1	0.008	0.059	-5.29992	1.16e-07	0.000121162	CHTF8	16	69118010	69132588	14579	-	ensembl_havana	gene	protein_coding
ENSG00000168807	Adipose Visceral Omentum	ENSG00000168807.16	16	69187128	69187129	0.0871	rs9940899	5.3	rs35076456	0.0924	-6.71	3.9488	317	1	top1	0.092	1.1e-11	-3.9488	7.85e-05	0.0194689	SNTB2	16	69187147	69309052	121906	+	ensembl_havana	gene	protein_coding
ENSG00000168807	Lung	ENSG00000168807.16	16	69187128	69187129	0.0736	rs9940899	5.3	rs9302599	0.090359	-7.21	3.85317	316	5	lasso	0.093	9.2e-13	-4.49261	7.04e-06	0.00465991	SNTB2	16	69187147	69309052	121906	+	ensembl_havana	gene	protein_coding
ENSG00000168807	Whole Blood	ENSG00000168807.16	16	69187128	69187129	0.1222	rs9940899	5.3	rs11075708	0.0721	7.87	4.29829	317	317	susie	0.082	2.7e-14	4.439	9.04e-06	0.00411035	SNTB2	16	69187147	69309052	121906	+	ensembl_havana	gene	protein_coding
ENSG00000168807	Brain Cerebellar Hemisphere	ENSG00000168807.16	16	69187128	69187129	0.1824	rs9940899	5.3	rs9935533	0.0629	-4.74	4.73821	318	1	top1	0.063	0.00048	-4.73821	2.16e-06	0.00233712	SNTB2	16	69187147	69309052	121906	+	ensembl_havana	gene	protein_coding
ENSG00000168807	Colon Sigmoid	ENSG00000168807.16	16	69187128	69187129	0.1402	rs9940899	5.3	rs28545584	0.089917	-5.89	3.92662	317	16	enet	0.1	4.2e-09	-3.83415	0.000126	0.0272504	SNTB2	16	69187147	69309052	121906	+	ensembl_havana	gene	protein_coding
ENSG00000168807	Small Intestine Terminal Ileum	ENSG00000168807.16	16	69187128	69187129	0.2029	rs9940899	5.3	rs4544231	0.140004	-5.7	4.22054	317	317	susie	0.15	8e-08	-4.2492	2.15e-05	0.00746229	SNTB2	16	69187147	69309052	121906	+	ensembl_havana	gene	protein_coding
ENSG00000168807	Nerve Tibial	ENSG00000168807.16	16	69187128	69187129	0.0959	rs9940899	5.3	rs7190822	0.0566	-6.06	3.9425	317	1	top1	0.057	1.6e-08	-3.9425	8.06e-05	0.0239303	SNTB2	16	69187147	69309052	121906	+	ensembl_havana	gene	protein_coding
ENSG00000168807	Pituitary	ENSG00000168807.16	16	69187128	69187129	0.0865	rs9940899	5.3	rs9930284	0.050658	-4.7	4.73111	316	316	susie	0.059	9.4e-05	-4.77705	1.78e-06	0.00283599	SNTB2	16	69187147	69309052	121906	+	ensembl_havana	gene	protein_coding
ENSG00000168807	Thyroid	ENSG00000168807.16	16	69187128	69187129	0.1788	rs9940899	5.3	rs8049057	0.239776	-12.3	3.69155	317	7	lasso	0.26	1.9e-39	-4.16761	3.08e-05	0.0106304	SNTB2	16	69187147	69309052	121906	+	ensembl_havana	gene	protein_coding
ENSG00000168807	Esophagus Muscularis	ENSG00000168807.16	16	69187128	69187129	0.0813	rs9940899	5.3	rs7190822	0.085496	-6.63	3.9425	317	1	top1	0.085	7.7e-11	-3.9425	8.06e-05	0.0232653	SNTB2	16	69187147	69309052	121906	+	ensembl_havana	gene	protein_coding
ENSG00000168807	Heart Atrial Appendage	ENSG00000168807.16	16	69187128	69187129	0.1342	rs9940899	5.3	rs33964663	0.122	-7.13	4.23245	318	318	susie	0.13	5.9e-13	-4.1925	2.76e-05	0.0098454	SNTB2	16	69187147	69309052	121906	+	ensembl_havana	gene	protein_coding
ENSG00000168807	Brain Cerebellum	ENSG00000168807.16	16	69187128	69187129	0.1728	rs9940899	5.3	rs9302599	0.051775	-5.11	3.85317	317	317	susie	0.08	2.1e-05	-3.73507	0.000188	0.0276267	SNTB2	16	69187147	69309052	121906	+	ensembl_havana	gene	protein_coding
ENSG00000168807	Liver	ENSG00000168807.16	16	69187128	69187129	0.0988	rs9940899	5.3	rs35076456	0.115825	-5.47	3.9488	316	3	lasso	0.13	9.6e-08	-3.9885	6.65e-05	0.0268793	SNTB2	16	69187147	69309052	121906	+	ensembl_havana	gene	protein_coding
ENSG00000168807	Pancreas	ENSG00000168807.16	16	69187128	69187129	0.1524	rs9940899	5.3	rs9924894	0.008828	-4.04	3.94709	317	317	susie	0.017	0.012	-4.06473	4.81e-05	0.0182459	SNTB2	16	69187147	69309052	121906	+	ensembl_havana	gene	protein_coding
ENSG00000168807	Colon Transverse	ENSG00000168807.16	16	69187128	69187129	0.0624	rs9940899	5.3	rs12920476	0.025264	-4.47	3.2265	316	316	susie	0.036	0.00014	-4.26191	2.03e-05	0.00647824	SNTB2	16	69187147	69309052	121906	+	ensembl_havana	gene	protein_coding
ENSG00000168884	Brain Cortex	ENSG00000168884.14	4	2756375	2756376	0.2116	rs624833	-5.63	rs17824295	0.010661	-4.11	1.52633	384	384	susie	0.074	4.5e-05	-3.49489	0.000474	0.0448645	TNIP2	4	2741648	2756342	14695	-	ensembl_havana	gene	protein_coding
ENSG00000169019	Pancreas	ENSG00000169019.10	4	47463718	47463719	0.1745	rs1512142	-4.3	rs13115740	0.00367	-3.24	1.93703	398	398	susie	0.028	0.0019	-3.89025	0.0001	0.0260476	COMMD8	4	47450787	47463702	12916	-	ensembl_havana	gene	protein_coding
ENSG00000169194	Brain Nucleus accumbens basal ganglia	ENSG00000169194.9	5	132656262	132656263	0.1229	rs803057	5.94	rs2631360	0.0558	4.62	-5.19186	405	405	susie	0.062	0.00021	-4.94133	7.76e-07	0.000694261	IL13	5	132656263	132661110	4848	+	ensembl_havana	gene	protein_coding
ENSG00000169599	Liver	ENSG00000169599.12	2	69437627	69437628	0.1804	rs7582833	3.37	rs4581932	0.0821	-5.24	2.8555	391	391	susie	0.085	1.1e-05	-3.51886	0.000433	0.0486163	NFU1	2	69396113	69437628	41516	-	ensembl_havana	gene	protein_coding
ENSG00000169599	Brain Caudate basal ganglia	ENSG00000169599.12	2	69437627	69437628	0.1593	rs7582833	3.37	rs6713536	0.00306	-3.46	2.41845	391	20	enet	0.044	0.002	-3.41064	0.000648	0.0491887	NFU1	2	69396113	69437628	41516	-	ensembl_havana	gene	protein_coding
ENSG00000169682	Liver	ENSG00000169682.17	16	28975088	28975089	0.0682	rs12926138	-4.19	rs12928404	-0.001796	3.34	3.4556	184	184	susie	0.0054	0.15	3.5874	0.000334	0.0417673	SPNS1	16	28974221	28984548	10328	+	ensembl_havana	gene	protein_coding
ENSG00000169682	Lung	ENSG00000169682.17	16	28975088	28975089	0.1713	rs12926138	-4.19	rs1641908	0.074799	7.9	2.55375	177	22	enet	0.14	2.5e-18	3.81442	0.000137	0.0256512	SPNS1	16	28974221	28984548	10328	+	ensembl_havana	gene	protein_coding
ENSG00000169684	Brain Frontal Cortex BA9	ENSG00000169684.13	15	78565519	78565520	0.4875	rs16969968	18.6	rs4886571	0.507941	9.42	-7.09783	433	1	top1	0.51	1.2e-28	-7.09783	1.27e-12	2.07518e-09	CHRNA5	15	78565520	78595269	29750	+	ensembl_havana	gene	protein_coding
ENSG00000169684	Minor Salivary Gland	ENSG00000169684.13	15	78565519	78565520	0.1794	rs16969968	18.6	rs12915366	0.176759	5.28	-6.98182	432	1	top1	0.18	9.3e-08	-6.98182	2.91e-12	9.79797e-09	CHRNA5	15	78565520	78595269	29750	+	ensembl_havana	gene	protein_coding
ENSG00000169684	Brain Hippocampus	ENSG00000169684.13	15	78565519	78565520	0.4683	rs16969968	18.6	rs8053	0.468112	8.82	-7.31539	429	4	lasso	0.47	2.2e-24	-7.21662	5.33e-13	6.68027e-10	CHRNA5	15	78565520	78595269	29750	+	ensembl_havana	gene	protein_coding
ENSG00000169684	Skin Sun Exposed Lower leg	ENSG00000169684.13	15	78565519	78565520	0.1083	rs16969968	18.6	rs4886571	0.13069	9.03	-7.09783	428	4	lasso	0.13	9.1e-21	-7.97384	1.54e-15	4.35473e-12	CHRNA5	15	78565520	78595269	29750	+	ensembl_havana	gene	protein_coding
ENSG00000169684	Heart Left Ventricle	ENSG00000169684.13	15	78565519	78565520	0.2933	rs16969968	18.6	rs2292117	0.362028	11.84	-7.3996	431	1	top1	0.36	1.4e-39	-7.3996	1.37e-13	1.81525e-10	CHRNA5	15	78565520	78595269	29750	+	ensembl_havana	gene	protein_coding
ENSG00000169684	Breast Mammary Tissue	ENSG00000169684.13	15	78565519	78565520	0.2226	rs16969968	18.6	rs1979906	0.175893	8.62	-7.46409	430	43	enet	0.18	9.5e-19	-9.7056	2.85e-22	2.15004e-18	CHRNA5	15	78565520	78595269	29750	+	ensembl_havana	gene	protein_coding
ENSG00000169684	Esophagus Mucosa	ENSG00000169684.13	15	78565519	78565520	0.2105	rs16969968	18.6	rs1979906	0.154	9.15	-7.46409	429	1	top1	0.15	6e-20	-7.46409	8.39e-14	4.16857e-10	CHRNA5	15	78565520	78595269	29750	+	ensembl_havana	gene	protein_coding
ENSG00000169684	Brain Spinal cord cervical c-1	ENSG00000169684.13	15	78565519	78565520	0.406	rs16969968	18.6	rs8053	0.314	6.55	-7.3154	429	1	top1	0.31	5.4e-12	-7.3154	2.57e-13	8.51955e-10	CHRNA5	15	78565520	78595269	29750	+	ensembl_havana	gene	protein_coding
ENSG00000169684	Artery Coronary	ENSG00000169684.13	15	78565519	78565520	0.3361	rs16969968	18.6	rs12591557	0.19766	7.2	-7.10963	429	23	enet	0.25	3.8e-15	-6.75644	1.41e-11	3.17744e-08	CHRNA5	15	78565520	78595269	29750	+	ensembl_havana	gene	protein_coding
ENSG00000169684	Brain Substantia nigra	ENSG00000169684.13	15	78565519	78565520	0.58	rs16969968	18.6	rs680244	0.26382	6.09	-6.7171	432	432	susie	0.28	6.7e-10	-7.73587	1.03e-14	2.60178e-11	CHRNA5	15	78565520	78595269	29750	+	ensembl_havana	gene	protein_coding
ENSG00000169684	Heart Atrial Appendage	ENSG00000169684.13	15	78565519	78565520	0.3076	rs16969968	18.6	rs1979906	0.323	11.18	-7.46409	432	1	top1	0.32	1.9e-33	-7.46409	8.39e-14	5.16969e-10	CHRNA5	15	78565520	78595269	29750	+	ensembl_havana	gene	protein_coding
[truncated: 1,039 more rows]

## Sheet: S3
S3: FUSION identified 7 genes that were significant in the cross-tissue UTMOST analysis(Discovery)
Gene symbole	CHR	Number a	Tissues
MFSD10	4	3	Thyroid, Whole Blood, Brain Cerebellum
[truncated: 7 more rows]

## Sheet: S4
S4:The results of COJO analysis(Discovery)
[truncated: 457 more rows]

[truncated: 13 more sheets: S5, S6, S7, S8, S9, S10, S11, S12, S13, S14, S15, S16, S17]
